# Supplementary material for: Myogenic artifacts masquerade as neuroplasticity in the auditory frequency-following response
Source: Front Neurosci. 2024 Jul 8;18:1422903. doi: 10.3389/fnins.2024.1422903 (PMC11260751; doi:10.3389/fnins.2024.1422903)
Supplement: Supplementary file 1 [file Table_1.XLSX]

## Sheet: summary
	Paper	Journal	FFR electrode montage(s) description in Methods		Reference
	Abrams et al (2006)	Journal of Neuroscience	vertex electrode referenced to right earlobe		ear
	Abrams et al (2010)	Clinical Neurophysiology	vertex electrode referenced to right earlobe		ear
	Aiken & Picton (2006)	Audiology and Neurology	between vertex and mid posterior neck		C7/neck		Terminology
	Aiken & Picton (2008)	Hearing Research	electrodes on right and left mastoids and vertical cz to nape montage		C7/neck		[non-inverting/"active" (+) - inverting/"reference" (-) ]
	Akhoun et al (2008)	Journal of Neuroscience Methods	Fpz, ground, left and right mastoids		mast		left mastoid = M1
	Al Osman & Osman (2018)	Journal of the Acoustical Society of America	Cz, mastoid or earlobe, contralateral setup for ground		mast		right mastoid = M2
	Al Osman et al (2018)	Journal of the American Academy of Audiology	Vertex to right earlobe		ear		"linked mastoids" = M1/M2
	Ananthakrishan et al (2012)	Ear & Hearing	two channel vertical montage: midline of forehead ref to linked mastoids, between non-inverting at Fz and inverting at C7/neck		mast		7th cervical vertebrae = C7
	Ananthakrishnan et al (2016)	Ear & Hearing	noninverting Fz, linked mastoids ref; noninverting forehead, inverting C7/neck; ground Fpz		mast		"high-forhead" ≈ Fz
	Ananthanarayan & Durrant (1992)	Ear & Hearing	midline of forehead at hairline and ipsilateral mastoid		mast		"vertex" = Cz
	Anderson et al (2010) Brainstem...	Hearing Research	Cz to right earlobe - ground being forehead		ear
	Anderson et al (2010) Neural timing...	Journal of Neuroscience	Vertical montage Cz-to-earlobe, forehead as ground		ear
	Anderson et al (2011) Neural basis...	Ear & Hearing	binaural vertical montage active at Cz, linked earlobes as ref, forehead as ground		ear
	Anderson et al (2012) Aging affects...	Journal of Neuroscience	vertical montage Cz active, forehead ground, earlobes ref		ear
	Anderson et al (2012) Peripheral	Hearing Research	vertical montage Cz active, forehead ground, earlobes ref		ear
	Anderson et al (2013) Aud-cog	Hearing Research	vertical montage Cz active, forehead ground, earlobes ref		ear
	Anderson et al (2013) Effects of HL...	Journal of Acoustical Society of America	vertical montage Cz active, fpz ground, earlobes ref		ear
	Anderson et al (2013) Reversal...	PNAS	vertical montage Cz active, forehead ground, earlobes ref		ear
	Anderson et al (2013) Training...	Frontiers in Systems Neuroscience	vertical montage Cz active, fpz ground, earlobes ref		ear
	Anderson et al (2014) Parital...	Neuropsychologia	vertical montage Cz active, forehead ground, earlobes ref		ear
	Anderson et al (2015) FFR infants...	Journal of Acoustical Society of America	vertical montage Cz active, A2 ref, fpz ground		mast
	Anderson et al (2020) FFR and CP...	Journal of the Association for Research in Otolaryngology	32 channel electrode cap w/ avg A1 and A2 (earlobes)		ear
	Arenillas, Escera et al (2022)	Developmental Science	active Fpz, forehead ground, ref at each mastoid		mast
	Arenillas-Alcon, Escera et al (2021)	Scientific Reports	vertical montage (ground at forehead, active at Fpz, right mastoid		mast
	Ayala et al. (2017)	Scientific Reports	Fz, Cz, Pz, F3, F4, ref inion, ground forehead		C7/neck
	Ballachanda & Moushegian (2000)	Journal of the American Academy of Audiology	vertex (C, noninverting), neck (C, inverting), forehead (ground)		C7/neck
	Ballachanda et al (1994)	Journal of the American Academy of Audiology	vertex (Cz active), neck (C7/neck ref), forehead (ground)		C7/neck
	Banai, Kraus, et al (2009)	Cerebral Cortex Advance Access	Cz active, forehead ground, ipsilateral earlobe ref		ear
	Basu et al (2010)	Developmental Science	midline of forehead at hairline and ipsilateral mastoid		mast
	Batra et al (1986)	Hearing Research	vertex and contralateral earlobe or mastoid, other side served as ground		mast
	Bellier, Caclin et al (2015) FFR and ERP	Psychophysiology	Cz (active) one mastoid as ref (ground on nasion)		mast
	Bellier, Caclin et al (2015) Speech ABR...	Hearing Research	32 channel electrode cap, ref on nose, ground at AFz		other
	Bhagat & Champlin (2004)	Hearing Research	non-inverting on Fz, inverting on earlobe of stimulated ear (A1, A2), ground at Fpz		ear
	Bhagavan et al (2020pre)	Cold Spring Harbor Laboratory (bioRxiv)	non-inverting on vertex, inverting on nape of neck, ground on low forehead		C7/neck
	Bharadwaj & Shinn-Cunningham (2014)	Clinical Neurophysiology	32 channel electrode cap w/ avg A1 and A2 (earlobes)		ear
	Bidelman & Alain (2015) Hierarchial...	Neuropsychologia	high forehead and at hairline ref to linked mastoids		mast
	Bidelman & Alain (2015) Musical training...	Journal of Neuroscience	high forehead and at hairline (~Fpz) to ref linked mastoids, mid-forehead as common ground		mast
	Bidelman & Bhagat (2020) FFR correlates...	NeuroReport	Fpz (+), linked A1/A2 (-), mid-forehead (ground)		mast
	Bidelman & Krishnan (2009) - Neural...	Journal of Neuroscience	midline of forehead at hairline (Fz), seventh cranial vertebra (C7/neck), ground midforehead (Fpz)		C7/neck
	Bidelman & Krishnan (2010)	Brain Research	midline of forehead at hairline (Fz) and right mastoid (A2)		mast
	Bidelman & Krishnan (2011)	NeuroReport	midline of forehead at hairline ref to ipsi mastoid (A2), contra mastoid (A1) and C7/neck (7th cranial vertebra)		mast
	Bidelman & Patro (2016)	Brain Research	high forehead at the hairline (~Fz) ref to linked mastoids (A1/A2)		mast
	Bidelman & Powers (2018)	International Journal of Audiology	mid-hairline ref to linked mastoids (A1/A2), midforehead ground		mast
	Bidelman (2014)	Journal of the American Academy of Audiology	high forehead at the hairline (~Fpz) ref to right mastoid		mast
	Bidelman (2015) Mulitchannel...	Hearing Research	frontocentral scalp location (Fz or Cz) ref to either mastoid, linked mastoids, or earlobe; cephalic electrode as ground		mast
	Bidelman (2015) Optimal...	Journal of Neuroscience Methods	high forehead at the hairline (~Fpz) ref to linked mastoids (A1/A2), mid-forehead ground		mast
	Bidelman (2018) FFR sonification...	Journal of Neuroscience Methods	high forehead (~Fpz) ref to linked mastoids (A1/A2), id-forehead ground		mast
	Bidelman et al (2011) Cross-domain...	Journal of Cognitive Neuroscience	midline of forehead at hairline (Fz) ref right mastoid (A2), left mastoid (A1), and C7/neck, ground mid-forehead (Fpz)		mast
	Bidelman et al (2011) Enhanced...	European Journal of Neuroscience	midline of forehead at hairline, right mastoid (A2) ref, mid-forehead ground		mast
	Bidelman et al (2011) Musicians dem...	Neuroscience Letters	midline of forehead at hairline (~Fpz) and right mastoid (A2), mid-forehead ground		mast
	Bidelman et al (2011) Musicians...	Brain and Cognition	midline of forehead at hairline (~Fz), right mastoid (A2) ref, mid-forehead ground (Fpz)		mast
	Bidelman et al (2013) Tracing...	NeuroImage	midline just below hairline w/ref linked mastoids, ground mid-forehead		mast
	Bidelman et al (2014) Age-related...	Neurobiology	high forehead at hairline ref to linked mastoids		mast
	Bidelman et al (2014) Coordinated...	European Journal of Neuroscience	high forehead at hairline (~Fpz) ref to linked mastoids		mast
	Bidelman et al (2017) MCI...	Journal of Neuroscience	high forehead at hairline and linked mastoids		mast
	Bidelman et al (2018) Brainstem...	Hearing Research	64 channel to 5 source channels, single ROI (i.e. l/r IFG, l/r A1, BS)		CAR
	Bidelman et al (2018) Test retest...	Journal of the American Academy of Audiology	high forehead at hairline (~Fpz) ref to linked mastoids (A1/A2), mid-forehead ground		CAR
	Bidelman et al (2019) Afferent-efferent...	Hearing Research	Common average reference		CAR
	Billiet & Bellis (2011)	Journal of Speech, Language, and Hearing Research	Cz, A1 ref, Fz ground		mast
	Billings et al (2019)	Hearing Research	Vertex to linked mastoids (vertical); ear to ear (horizontal)		mast
	BinKhamis, Kluck et al (2018)	Ear & Hearing	high forehead at hairline, ground below, linked mastoids		mast
	Bledsoe & Moushegian (1980)	Electroencephalography and Clinical Neurophysiology	midline 5-6 mm rostral to interaural axis, screw electrode same placement, stainless steel needle in neck muscle		C7/neck
	Bones & Plack (2015) Consonance, FFR, agi...	Journal of Neuroscience	high forehead hairline, ref at C7/neck, ground Fpz		C7/neck
	Bones & Plack (2015) Consonance, FFR, so...	Hearing Research	high forehead hairline, C7/neck ref, Fpz ground		C7/neck
	Bones et al (2014)	Neuropsychologia	high forehead hairline, C7/neck ref, Fpz ground		C7/neck
	Caballero et al (2012)	Frontiers in Human Neuroscience	active Cz, ref left earlobe, ground forehead		ear
	Campbell et al (2012)	Ear & Hearing	mastoid		mast
	Carcagnno & Plack (2010)	Journal of the Association for Research in Otolaryngology	midline of forehead at hairline, C7/neck, mid-forehead ground		C7/neck
	Carcagno at al (2014)	Journal of the Association for Research in Otolaryngology	Cz, Fz, right mastoid, neck just below hairline		mast
	Carlyon et al (2021)	Journal of the Association for Research in Otolaryngology	Fz, Fpz, Cz, Iz, P9, P10, left and right mastoids		mast
	Chambers et al (1986)	Journal of the Acoustic Society of America	scalp vertex and ipsilateral neck 10 cm caudal to the mastoid		mast
	Chandrasekaran & et al (2009)	Neuron	scalp electrodes in vertical ipsilateral montage		other
	Chandrasekaran, Kraus, Wong (2012)	Journal of Neurophysiology	Cz, linked earlobes ref, forehead ground		ear
	Chen & Jennings (2022)	Journal of the Association for Research in Otolaryngology	EFR active high forehead; CAP with active on TM - compare		other
	Cheng, Smith et al (2021)	Frontiers in Human Neuroscience	Fpz +, C7/neck -, forehead ground		C7/neck
	Chertoff et al (1992)	Journal of Speech and Hearing Research	Grass, E2 (top of head and left mastoid), right mastoid ground		mast
	Chimento & Schreiner (1990)	Electroencephalography and Clinical Neurophysiology	vertex of scalp, mastoid contra, ipsi mastoid or neck for ref		mast
	Clark, Moushegian, Rupert (1997)	Journal of the American Academy of Audiology	Fz active, forehead (Fpz, ground), neck (C7/neck ref)		C7/neck
	Clayson et al (2021)	Psychiatry Research	64 active scalp electrodes - 10/20 placement w/custom cap, and one on each mastoid		mast
	Clinard & Cotter (2015)	Hearing Research	vertex (Cz) to nape of neck, ground at Fpz		C7/neck
	Clinard & Tremblay (2013) Aging degrades...	Journal of the American Academy of Audiology	Cz vertex to nape of neck, ground left mastoid		C7/neck
	Clinard et al (2017)	Journal of the Association for Research in Otolaryngology	non-inverting Cz (vertex), inverting nape of neck, left and right earlobes, ground at Fpz		C7/neck
	Clinard, Tremblay, Krishnan (2010)	Hearing Research	Cz (vertex) to nape of neck, ground left mastoid		C7/neck
	Coffey et al (2017) FFR and BOLD Signal	Journal of Neuroscience	Cz, earlobe references, ground on forehead above right eyebrow		ear
	Coffey et al (2017) FFR and pitch perception	PLOS ONE	Cz (10-20 system), Fz, C7/neck, both mastoids as averaged reference, grounds both above right eyebrow		mast
	Coffey et al (2017) Neural correlates...	Frontiers in Human Neuroscience	Cz-mastoids and Fz-C7/neck		mast
	Coffey et al (2019) Evolving perspective...	Nature Communications	scalp electrodes with single vertex channel, mastoids, or high forehead and mastoid		mast
	Coffey et al (2021)	Journal of Neuroscience	Cz and linked mastoids, 10-20 international system		mast
	Coffey, Zatorre et al (2016)	Nature Communications	Cz, 10-20 international system, forehead ground, earlobe refs		ear
	Cousineau, Bidelman, et al (2015)	PLOS ONE	5 sintered Ag/AqCl electrodes (active), midline of forehead at hairline (Fz), R mastoid (M1), C7/neck		mast
	Cunningham et al (2001)	Clinical Neurophysiology	Cz active, forehead ground, right earlobe ref		ear
	Dajani, Picton et al (2005)	IEEE Transations on Biomedical Engineering	Grass electrodes at vertex (Cz), at the posterior midline of the neck just below the hair line, ground on collarbone		C7/neck
	Daly et al (1976)	Electroencephalography and Clinical Neurophysiology	vertex, Cz, left and right earlobes, A1 and A2, ground right kneecap		ear
	Davis & Britt (1984)	Hearing Research	vertex dura close to the midline-mastoid placements - Grass (E2B) pin electrodes		mast
	Dawson et al (2016)	Biological Psychology	10 electrode vertical montage alone the midline channels w/ 2 mastoid refs and 4 electrooculography (EOG) electrodes		mast
	de Boer et al (1977)	Audiology 16	active at vertex, ref on earlobe, ground forehead		ear
	de Boer et al (2020)	Journal of the Association for Research in Otolaryngology	Ag-AgCl scalp electrodes placed at the vertex (Cz;+) and the contra (right) earlobe (-), Fpz common ground		ear
	Easwar et al (2019)	Ear & Hearing	Cz noninverting, posterior midline if the neck below hairline inverting, and one the collar bones ground		C7/neck
	Easwar et al (2022)	Journal of the Association for Research in Otolaryngology	3 Ag/AgCl electrodes - noninverting at Cz, inverting at nape just below hairline, ground on collarbone		C7/neck
	Easwar, Aiken, Purcell (2015)	Hearing Research	3 Ag/AgCl electrodes - noninverting at Cz, inverting at nape just below hairline, ground on collarbone		C7/neck
	Elmer et al (2017)	Scientific Reports	frontal, temporal, parietal, and occipital scalp sites according to the internal 10-10 system, linked earlobes or nose refs		ear
	Elsisy & Krishnan (2008)	Journal of Audiology	midline of forehead at hairline and C7/neck, low forehead ground		C7/neck
	Euler & Kiessling (1981)	Electroencephalography and Clinical Neurophysiology	forehead, opposite mastoid ground		mast
	Forte et al (2017)	eLife	2 at Cz, left and right mastoid processes, forehead ground		mast
	Fu et al (2017)	Applied Informatics	Cz noninverting, right earlobe inverting, forehead ground		ear
	Fujhira & Shirasishi (2015)	Clinical Neurophysiology	Cz to right earlobe w/forehead ground		ear
	Galambos & Hecox (1975)	Brussels Conference (1974)	vertex, mastoid (or earlobe)		mast
	Galbraith & Brown (1990)	Electroencephalography and Clinical Neurophysiology	active at vertex (Cz), ref contralateral (left) mastoid, forehead ground		mast
	Galbraith & Doan (1995)	International Journal of Pyschophysiology	active at vertex, linked earlobes ref, forehead ground		ear
	Galbraith (1994)	Electroencephalography and Clinical Neurophysiology	horizontal - active right earlobe ref left earlobe; vertical - active at vertex (Cz) ref to left earlobe and forehead ground		ear
	Galbraith (2001)	Perceptual and Motor Skills	vertex Cz and left mastoid w/forehead ground		mast
	Galbraith et al (1993)	Perceptual and Motor Skills	vertex (Cz), ref contra (left) mastoid, forehead ground		mast
	Galbraith et al (1995)	NeuroReport	horizontal - HFFR, right earlobe ref left earlobe; vertical - VFFR, vertex ref linked mastoids		mast
	Galbraith et al (1998)	NeuroReport	horizontal - active right earlobe ref left earlobe; vertical - active at vertex (Cz) ref to left earlobe and forehead ground		ear
	Galbraith et al (2000)	International Journal of Pyschophysiology	horizontal - active right earlobe ref left earlobe; vertical - active at vertex (Cz) ref to left earlobe and forehead ground		ear
	Galbraith et al (2001)	Perceptual and Motor Skills	vertical - active at vertex (Cz), ref midline 1 cm above inion; 3 horizontal - left and right earlobes, left and right mastoids, tiptrodes on each auditory meatus, forehead ground		mast
	Galbraith et al (2003)	NeuroReport	vertex (Cz), anterior and posterior to vertex at 2.5 and 5.0 cm away		mast
	Galbraith et al (2004) - Correlated brain stem...	NeuroReport	vertex (Cz) and linked mastoids		mast
	Galbraith et al (2004) - FFRs to forward and...	NeuroReport	horizontal - mastoid to mastoid; vertical - vertex to 7th cervical vertebra, forehead ground		C7/neck
	Gama Peretz Lehmann (2017)	Journal of Neuroscience Methods	central vertex active, left and right mastoids ref, between P03 and P0z, between P0z and P04, feedback loop replacing ground		mast
	Gardi & Merzenich (1979)	Journal of Acoustical Society of America	Cz to right/left earlobe		ear
	Gardi et al (1979) FFR in neonates	Audiology	vertex (Cz) ref left earlobe (A2) w/ground right earlobe (A1)		ear
	Gerken et al (1975)	Electroencephalography and Clinical Neurophysiology	vertex, earlobes, and ground left leg		ear
	Glasker et al (1976)	Electroencephalography and Clinical Neurophysiology	Cz, ref ipsilateral pinna, ground contralateral pinna		ear
	Gnanateja et al (2013)	Hearing Research	Cz ref to nape of neck (Cvii)		C7/neck
	Gnanateja, Chandrasekaran et al (2021) FF...	eNeuro	mastoid		mast
	Gockel et al (2011)	Journal of the Association for Research in Otolaryngology	(+,Fz) and (-,C7/neck)		C7/neck
	Gockel et al (2012)	Journal of Acoustical Society of America	(+,Fz) and (-,C7/neck)		C7/neck
	Gockel et al (2015)	Journal of the Association for Research in Otolaryngology	(+,Fz) and (-,C7/neck)		C7/neck
	Gong et al (2014)	International Journal of Audiology	Fz, ref ipsilateral mastoid, ground Fpz between eyebrows		mast
	Gorina-Cartera, Escera et al (2016)	Scientific Reports	36 scalp Ag/AgCl cap, M1 and M2, VEOG, HEOG, ground between Fz and Fpz		ear
	Gransier & Wouters (2021)	Hearing Research	(O1, PO3, PO7, P9, P7, P5, CP5, TP7) and (O2, PO4, PO8, P10, P8, P6, CP6, TP8) all ref to Cz		other
	Gransier et al (2021)	Hearing Research	6-channel cap, Ag/AgCL active recording, 10-20 system - Fz, Fpz, Cz, P9, P10, Iz, MaL, MaR, POz (Fz, Fpz, Cz, MaR ref)		other
	Graydon et al (2019)	Nordic Audiology Society	noninverting on upper forehead and inverting on right or left mastoid in balanced order, ground lower forehead		mast
	Greenburg et al (1987)	Hearing Research	active at vertex, ref on either the or the back of neck, one side of the neck as ground		C7/neck
	Guest, Plack et al (2017)	Hearing Research	Cz, C7/neck, both mastoids		mast
	Hall (1979)	American Association for the Advancement of Science	vertex and right mastoid		mast
	Hartmann & Weisz (2019)	NeuroImage	Cz, ref left earlobe, ground neck		ear
	Hartmann et al (2019)	NeuroImage	Cz, ref left earlobe, ground neck		ear
	Hayes et al (2003)	Clinical Neurophysiology	Fz, Cz, mastoids A1 A2, nasal ref, forehead ground		mast
	Hink et al (1980)	Audiology	vertex, linked mastoid ref and forehead ground		mast
	Holmes et al (2018)	Journal of the Association for Research in Otolaryngology	vertex (Cz), ref posterior midline of the neck (just below hairline), ground left collarbone		C7/neck
	Hoorman et al (1992)	Hearing Research	collodion-affixed Ag/AgCl between vertex and contra mastoid, contra ref, lower part of ipsilateral neck outside cushion as ground		mast
	Hornickel & Kraus (2013)	Journal of Neuroscience	active Cz, forehead ground, ipsilateral earlobe ref		ear
	Hornickel (2009)	Audiology & Neurology	central vertex, forehead ground, ipsilateral earlobe ref		ear
	Hornickel et al (2009)	PNAS	forehead ground, Cz active, ipsilateral earlobe ref		ear
	Hornickel et al (2012)	PNAS	Cz active, forehead ground, ipsilateral earlobe ref		ear
	Huis in 't Veld et al (1977) - FFR in man	Scand Audiol	vertex and mastoid		mast
	Huis in 't Veld et al (1977) - Frequency...	Scand Audiol	vertex, ref side of neck		C7/neck
	Ianiszewski et al (2021) - Laterality of click...	PLOS ONE	Fz (+), A1 and A2 (-), forehead (ground)		mast
	Jafari et al (2013)	Neuroscience	Cz, mastoid, forehead		mast
	Jeng et al (2010) - Early maturation...	Perceptual and Motor Skills	midline of forehead at hairline noninverting, right mastoid inverting, left mastoid ground		mast
	Jeng et al (2010) - Evaluation of two...	International Journal of Audiology	midline of forehead at hairline noninverting, right mastoid inverting, left mastoid ground		mast
	Jeng et al (2011) - Cross-linguistic...	Ear and Hearing	midline of forehead at hairline noninverting, right mastoid inverting, left mastoid ground		mast
	Jeng et al (2011) - Exponential modeling...	International Journal of Audiology	midline of forehead at hairline noninverting, right mastoid inverting, left mastoid ground		mast
	Jeng et al (2011) - RElative power of...	Perceptual and Motor Skills	midline of forehead at hairline noninverting, right mastoid inverting, left mastoid ground		mast
	Jeng et al (2016)	Perceptual and Motor Skills	midline high forehead noninverting, ipsilateral mastoid inverting, forehead ground		mast
	Jeng et al (2017)	JASA Express Letters	high forehead (noninverting), right mastoid inverting, and low forehead ground		mast
	Johnson et al (2005)	Ear and Hearing	Cz to ipsilateral earlobe, forehead ground		ear
	Kachlika, Tierney et al (2019)	Brain and Language	active Cz, two on left and right earlobes ref, two forehead as ground		ear
	Karawani, Anderson et al (2018)	Clinical Neurophysiology	Cz active, two forehead ground, earlobes ref		ear
	Khatun et al (2019)	IEEE Transactions on Neural Systems and Rehabilitation Engineering	high forehead at hairline ref to linked mastoids		mast
	King, Plack, et al (2016)	Journal of the Association for Research in Otolaryngology	vertical forehead to neck; horizontal mastoid to mastoid		mast
	Knebel et al (2018)	Journal of Neurology & Neurophysiology	actiCAP 32 channel, ref against Fz		other
	Koravand et al (2017)	International Journal of Pediatric Otorhinolaryngology	active Cz (vertex), ref ipsilateral earlobe, contra earlobe ground		ear
	Kraus et al (2014)	Journal of Neuroscience	vertex Cz, ref to right earlobe		ear
	Krishnan & Agrawal (2010)	Audiology & Neurology	midline of forehead at hairline and right mastoid		mast
	Krishnan & Durrant (1992)	Ear & Hearing	midline of forehead at hairline and ipsilateral mastoid		mast
	Krishnan & Gandour (2009)	Brain and Language	midline of forehead at hairline and ipsilateral mastoid		mast
	Krishnan & McDaniel (1998)	Audiology & Neurology	midline of forehead at hairline and C7/neck, left mastoid ground		C7/neck
	Krishnan & Parkinson (2000)	Audiology & Neuro-Otology	midline of forehead at hairline and C7/neck, left mastoid ground		C7/neck
	Krishnan & Plack (2011)	Hearing Research	midline of forehead at the hairline (Fz), inverting on ipsilateral mastoid (A2) and C7/neck, Fpz ground		C7/neck
	Krishnan (1999)	Audiology & Neuro-Otology	C7/neck		C7/neck
	Krishnan (2002)	Hearing Research	midline of forehead at hairline and C7/neck, left mastoid ground		C7/neck
	Krishnan et al (2004)	Hearing Research	midline of forehead at hairline and C7/neck, Fpz ground		C7/neck
	Krishnan et al (2005)	Cognitive Brain Research	midline of forehead at hairline and C7/neck, Fpz ground		C7/neck
	Krishnan et al (2011) - Functional ear...	Brain and Language	midline of forehead at the hairline (Fz), inverting on ipsilateral mastoid (A2) and C7/neck, Fpz ground		mast
	Krishnan et al (2011) - Linguistic status of...	NeuroReport	midline of forehead at hairline (Fpz) and the right mastoid (A2) or left mastoid (A1), mid forehead ground		mast
	Krishnan et al (2012)	Neuropsychologia	midline of forehead at hairline (Fpz) and the right mastoid (A2) or left mastoid (A1), mid forehead ground		mast
	Krishnan, Bidelman, Gandour (2010)	Hearing Research	midline of forehead at hairline (Fz), inverting right (A2) and left (A1) mastoids, C7/neck, Fpz ground		mast
	Krishnan, Gandour, Bidelman (2010)	Brain Research	midline of forehead at hairline (Fz), inverting right (A2) and left (A1) mastoids, C7/neck, Fpz ground		mast
	Krishnan, Gandour, Bidelman (2010) - The ef...	Journal of Neurolinguistics	Fz, ref inverting ipsilateral mastoid (A2) and contralateral mastoid (A1), C7/neck, Fpz ground		mast
	Krishnan, Swaminathan, Gandour (2009)	Journal of Cognitive Neuroscience	midline of forehead at hairline, ipsilateral mastoid, contra mastoid ground		mast
	Krizman et al (2012) - Sex differences...	Clinical Neurophysiology	vertex (Cz), ipsilateral (right earlobe) ref, forehead ground		ear
	Krizman et al (2012) - Subcortical endcoding...	PNAS	vertical montage - Cz-to-earlobe w/ forehead ground		ear
	Krizman et al (2012) - Subcortical endcoding...	PNAS	vertical montage - Cz-to-earlobe w/ forehead ground		ear
	Krizman et al (2014)	Brain and Language	vertical montage - Cz-to-earlobe w/ forehead ground		ear
	Krizman, Skoe, Kraus (2010)	Audiology & Neurotology	Cz active, right earlobe ref, forehead ground		ear
	Krough et al (1982)	British Journal of Audiology	midline adjacent to hairline, two linked neck electrodes, nose ground		C7/neck
	Kumar et al (2013)	Audiology Research 2013	vertex non-inverting, inverting lower forehead, ground nasion		other
	Laraoche et al (2013)	Ear & Hearing	Cz active, right earlobe ref, left earlobe ground		ear
	Lau, Oxenham et al (2017)	PLOS ONE	Biosemi active electrode system ref to averaged mastoid electrodes		mast
	Lee, Kraus, et al (2009)	Journal of Neuroscience	Cz active, linked earlobe ref, forehead ground		ear
	Lee_et_al (2015) - FFR consonance	Music Perception	Cz active, linked earlobe ref, forehead ground		ear
	Lehmann & Schonwiesner (2014)	PLOS ONE	mastoids, vertex (Cz) ref, two ground on forehead		mast
	Lehmann et al (2015)	European Journal of Neuroscience	vertex, left and right earlobes ref, two forehead ground		ear
	Li & Jeng (2011)	JASA Express Letters	midline of forehead at hairline, right mastoid ref, left mastoid ground		mast
	Lins, Picton et al (1995)	Acoustical Society of America	Cz and nape of neck, ground left side of neck		C7/neck
	Lopez-Caballero Escera et al (2020)	Frontiers in Human Neuroscience	Cz-left earlobe		ear
	Lucchetti et al (2021)	Hearing Research	Cz-C7/neck vertical; ipsilateral earlobe ref to contra earlobe horizontal		C7/neck
	Maggu, Wong et al (2018)	Journal of Neurolinguistics	Cz active, ref linked M1 and M2, lower forehead ground		mast
	Mahajan et al (2014)	PLOS ONE	64 Ag-AgCl electrode cap, CMS & DRL ref, additional 4 (below left eye, outer canthi of both eyes) additional two (mastoids)		mast
	Mai & Howell (2020)	Cerebral Cortex 2020	Cz, C3, C4, earlobes ref, ground CMS and DRL		ear
	Mai & Howell (2022)	Hearing Research	Cz, C3, C4, earlobes ref, ground CMS and DRL		ear
	Mair & Laukli (1984)	Hearing Research	vertex and earlobe; vertex, circumaural and cervical sites in cats		ear
	Mamo, Grose, Buss (2015)	Hearing Research	noninverting Fz, inverting nape of neck, ground Fpz		C7/neck
	Mankel & Bidelman (2018)	PNAS	high forehead (Fpz), linked mastoids (A1/A2), mid-forehead ground		mast
	Marmel et al (2013)	Journal of the Association for Research in Otolaryngology	ipsilateral mastoid (active), contra mastoid (ref), forehead ground		mast
	Marsh & Campbell (2016)	Frontiers in Neuroscience	contralateral Cz-A2 bipolar channel - Cz-A1 channel ipsilateral to stimulation		mast
	Marsh et al (1975)	Electroencephalography and Clinical Neurophysiology	vertex, earclips linked		ear
	Maruthy et al (2017)	Journal of the Association for Research in Otolaryngology	electrode cap 10-10 EEG placement, right mastoid ref		mast
	Mehta Feng, Oxeham (2012)	PNAS	64 electrode cap, ref linked mastoids		mast
	Mollaei et al (2022)	Scientific Reports	left mastoid active, two ground on forehead, hairline ref		mast
	Moller & Jho (1989)	Hearing Research	vertex and ipsilateral earlobe		ear
	Moushegian et al (1973)	Electroencephalography and Clinical Neurophysiology	vertex, earlobes, ground on leg		ear
	Musacchia et al (2008)	Hearing Research	Cz, earlobe ref, forehead ground		ear
	Musacchia et al (2019)	Journal of Perinatology	Fz non-inverting, M2 inverting, Fpz ground		mast
	Musacchia, Kraus et al (2007)	PNAS	Cz-earlobe		ear
	Pandya & Krishnan (2004)	Journal of the American Academy of Audiology	midline of forehead-C7/neck, left mastoid (A1) ground		C7/neck
	Parbery-Clark (2012)	Neurobiology of Aging	Ag-AgCL vertical montage		other
	Parbery-Clark et al (2009)	The Journal of Neuroscience	Cz active, forehead ground, linked earlobes ref		ear
	Parbery-Clark et al (2011)	Neuropsychologia	Cz active, forehead ground, linked earlobes ref		ear
	Parbery-Clark et al (2011) - Subcortical...	European Journal of Neuroscience	Cz active, forehead ground, linked earlobes ref		ear
	Parbery-Clark et al (2012) - Musical train...	Frontiers in Aging Neuroscience	Cz active, Fpz ground, linked earlobes ref		ear
	Parbery-Clark et al (2012) - Musicians have...	Neuroscience	Cz active, forehead ground, linked earlobes ref		ear
	Parbery-Clark et al (2013) - Hearing loss...	Hearing Research	Cz active, Fpz ground, linked earlobes ref		ear
	Parbery-Clark et al (2013) - Musical train...	The Journal of Neuroscience	Cz active, forehead ground, linked earlobes ref		ear
	Parida & Heinz (2020)	Journal of the Association for Research in Otolaryngology	mastoid to vertex, differential mode, ground near nose		mast
	Peng et al (2018)	Frontiers in Neuroscience	Cz, ipsilateral earlobe, contra earlobe, C7/neck; CMS/DRL electrodes placed equidistant from Fpz		ear
	Plack et al (2009)	Neurophysiological Bases of Auditory Perception	midline of forehead-C7/neck, ground Fpz		C7/neck
	Plyler and Krishnan (2001)	Journal of the American Academy of Audiology	Fz, C7/neck, left mastoid (A1) ground		C7/neck
	Prendergast, Plack, et al (2017)	Hearing Research	active Fz, C7/neck, M1, and M2		mast
	Presacco, Simon, Anderson (2016)	Journal of Neurophysiology	Cz active, 2 forehead common ground mode sense/driven right leg electrodes, earlobes ref		ear
	Presacco, Simon, Anderson (2019)	PLOS ONE	Cz active, 2 forehead common ground mode sense/driven right leg electrodes, earlobes ref		ear
	Prevost et al (2012)	Clinical Neurphysiology	Cz active, right earlobe ref, left earlobe ground		ear
	Reetzke et al (2018)	Current Biology	Cz active, right mastoid ref, left mastoid ground		mast
	Ribas-Prats, Escera et al (2019)	Hearing Research	Fpz active, ref each ear, forehead ground		ear
	Ribas-Prats, Escera et al (2021)	Developmental Science	Fpz active, ref mastoids, forehead ground		mast
	Rocha-Muniz et al (2012)	Hearing Research	forehead active, right mastoid ref, left mastoid ground		mast
	Rocha-Muniz et al (2014)	Hearing Research	forehead active, right mastoid ref, left mastoid ground		mast
	Roughbakhsh et al (2019)	Journal of Speech, Language, and Hearing Research	Fz active, ref C7/neck		C7/neck
	Ruggles et al (2011)	PNAS	Cz ref to earlobe		ear
	Ruggles et al (2018)	Journal of the Acoustical Society of America	32 channels with averaged mastoids ref		mast
	Sadeghian, Dajanu, Chan (2015)	Speech Communication	Cz active, right earlobe ref, left earlobe ground		ear
	Saiz-Alia et al (2019)	Scientific Reports	2 at Cz, left and right mastoids, forehead ground		mast
	Schoof & Rosen (2016)	Journal of the Association for Research in Otolaryngology	Cz and ipsilateral earlobe, Cz and C7/neck, CMS/DRL near Pz		ear
	Schoonhoven et al (2003)	Clinical Neurphysiology	active Fpz, Cz, T7, T8; left (ipsilateral) mastoid ref		mast
	Schwoch-White (2013)	The Journal of Neuroscience	Cz active, Fpz ground, linked earlobes ref		ear
	Selinger, Escara et al (2016)	The Journal of Neuroscience	Quick-Cap 36 scalp Ag/AgCl electrodes 10-20 system, left and right mastoids, above and below left eye, 2 on outer canthi		mast
	Shiga, Escera (2015)	PLOS ONE	Quick-Cap 36 scalp Ag/AgCl electrodes 10-20 system, right earlobe ref, ground between Fz and Fpz, left earlobe, each mastoid, tip of nose, above and below left eye, outer canthi of each eye		ear
	Sinha et al (2010)	Indian Journal of Otolaryngology Head and Neck Surgery	Cz active, ipsilateral earlobe ref, contralateral earlobe ground		ear
	Skoe & Kraus (2010) - On-line subcortical...	PLOS ONE	Cz to ipsilateral earlobe w/forehead ground		ear
	Skoe et al (2011)	Journal of Neuroscience Methods	Cz active, ipsilateral earlobe ref, forehead ground		ear
	Skoe et al (2012)	The Journal of Neuroscience	Cz active, right earlobe ref, ground Fpz		ear
	Skoe et al (2013) - FFR...	Neuroscience 243 2013	Cz active, right earlobe ref, ground forehead		ear
	Skoe et al (2013) - Stability...	Cerebral Cortex Advance Access	Cz active, ipsilateral (right) ear ref, high forehead ground		ear
	Skoe et al (2013) - The impverished...	Journal of Neuroscience	Cz active, right ear ref, high forehead ground		ear
	Slabu et al (2012)	The Journal of Neuroscience	Cz active, left earlobe ref, forehead ground		ear
	Slater et al (2017)	European Journal of Neuroscience	Cz active, linked earlobes ref, forehead ground		ear
	Slugocki, Trainor et al (2017)	Hearing Research	Cz active, right earlobe ref, ground forehead		ear
	Small & Stapells (2004)	Ear & Hearing	Cz, nape of neck ref, forehead ground		C7/neck
	Smalt et al (2012)	Hearing Research	noninverting Fz, inverting ipsilateral mastoid (A2) and contra mastoid (A1), C7/neck, Fpz ground		mast
	Smith et al (1975)	Electroencephalography and Clinical Neurophysiology	vertex, linked ref from earlobe clips (tip of the pinna for cats)		ear
	Snyder & Schreiner (1985)	Hearing Research	below pinna of stimulated ear, vertex, nape of neck		ear
	Sohmer et al (1977) - Identification	Electroencephalography and Clinical Neurophysiology	ipsilateral earlobe and vertex electrodes		ear
	Sohmer et al (1977) - Sources	Electroencephalography and Clinical Neurophysiology	ipsilateral earlobe and vertex electrodes		ear
	Song et al (2006)	Audiology & Neurotology	Cz, behind right earlobe (ref), forehead (ground)		ear
	Song et al (2010)	Clinical Neurophysiology	Cz (active) to right earlobe		ear
	Song et al (2010) - Perception of speech...	Journal of Cognitive Neuroscience	Cz, behind right earlobe (ref), forehead (ground)		ear
	Song et al (2010) - Test re-test...	Clinical Neurphysiology	Cz active, right earlobe ref, ground forehead		ear
	Song et al (2011)	Cerebral Cortex	Cz active, right earlobe ref, ground forehead		ear
	Stillman et al (1976)	Audiology	vertex and right earlobe, ground left earlobe		ear
	Stillman et al (1978)	Electroencephalography and Clinical Neurophysiology	vertex, both earlobes, elbow		ear
	Strait & Kraus (2014)	Hearing Research	top of head, forehead, mastoid		mast
	Strait et al (2009)	European Journal of Neuroscience	Cz, linked earlobes ref, forehead ground		ear
	Strait et al (2011)	ScienceDirect	vertical ipsilateral montage		other
	Strait et al (2012)	Brain & Language	Cz, ground Fpz, right earlobe ref		ear
	Strait et al (2013)	Cerebral Cortex	Cz active, Fpz ground, earlobe ref		ear
	Suresh et al (2019)	Ear & Hearing	forehead at hairline (Fz), right mastoid (A2) and C7/neck, ground Fpz		mast
	Swaminathan et al (2008) - Dynamic...	TBME	midline of forehead at hairline and linked mastoids		C7/neck
	Swaminathan et al (2008) - Pitch...	Cognitive Neuroscience and Neuropsychology	midline of the forehead at the hairline and C7/neck, Fpz ground		C7/neck
	Tichko & Skoe (2017)	Hearing Research	Cz, right earlobe (A2), forehead ground		ear
	Tierney et al (2013)	Frontiers in Psychology	Cz, right earlobe, forehead ground		ear
	Tierney et al (2015)	PNAS	Cz, right earlobe ref, forehead ground		ear
	Urichuk et al (2021)	Ear & Hearing	Cz-nape, Fz-ipsilateral mastoid		mast
	Van Dyke, Anderson et al (2017)	Journal of Speech, Language, and Hearing Research	Cz active, forehead ground, right earlobe ref		ear
	Varghese, Shinn-Cunningham (2015)	ScienceDirect	32 scalp electrodes, ref earlobes averaged		ear
	Wang et al (2016)	Frontiers in Aging Neuroscience	Fpz, right mastoid (M2), left mastoid ground (M1)		mast
	Weiss & Bidelman (2015)	The Journal of Neuroscience	Fz, ref to linked mastoids		mast
	Werff & Burns (2011)	Ear & Hearing	Cz, mastoids, forehead ground		mast
	WhiteSchwoch et al (2013)	The Journal of Neuroscience	Cz active, Fpz ground, earlobe ref		ear
	White-Schwoch et al (2015)	PLOS ONE	Cz, each ear, CMS/DRL forehead, 1 cm either side of Fpz, Cz-A2 ipsilateral ref considered for analysis		mast
	WhiteSchwoch et al (2021)	Ear & Hearing	Cz active, A2 ref, Fpz ground		mast
	Wile and Balaban (2007)	PLOS ONE	Fpz active, right mastoid (M2) ref, left mastoid (M1) ground		mast
	Wilson & Krishnan (2005)	Journal of the American Academy of Audiology	center of forehead near hairline and C7/neck, Fpz ground		C7/neck
	Won, Clinard et al (2015)	Journal of the Acoustical Society of America	Cz active, linked earlobes ref, forehead ground		ear
	Wong et al (2007)	Nature Neuroscience	Cz active, ipsilateral earlobe ref, forehead ground		ear
	Xie, Chandraskeran et al (2017)	Journal of Neurophysiology	Cz active, right mastoid ref, left mastoid ground		mast
	Xu & Gong (2014)	Biomedical Engineering OnLine	Fz active, ipsilateral mastoid (M2) ref, Fpz ground		mast
	Xu & Ye (2015)	Bio-Medical Materials and Engineering	Cz active, right mastoid ref, forehead ground		mast
	Xu et al (2006)	NeuroReport	active on midline of forehead at hairline, ref to linked mastoids, mid-forehead ground (Fpz)		mast
	Yamada et al (1977)	Electroencephalography and Clinical Neurophysiology	center of forehead, near hairline, both mastoids		mast
	Yamada et al (1979)	Audiology	center of forehead, near hairline, both mastoids		mast
	Yamada et al (1982)	Scand Audiol	high forehead to ipsi mastoid		mast
	Yamada et al (1982)	Scand Audio	active on forehead at hairline, ipsilateral mastoid ref, contra mastoid ground		mast
	Yamagishi et al ( 2016)	Hearing Research	Cz, ipsilateral earlobe, forehead ground		ear
	Yellamsetty & Bidelman (2019)	Brain Research	Fpz, linked mastoids ref, forehead ground		mast
	Yi, Chandrasekaran er al (2017)	Wiley Brain and Behavior	Cz active, right mastoid ref, left mastoid ground		mast
	Zhang & Gong (2017)	Hearing Research	experiment 1: active near AFz,ipsilateral mastoid ref, center forehead ground; experiment 2: 34 channels (Fpz, Fz, FCz, Cz, Pz, POz, Oz, Fp1/2, F3/4/7/8, FC3/4, FT7/8, C3/4, T7/8, CP3/4, TP7/8, P3/4/7/8, PO3/4, O1/2), Cz and Pz ref, AFz ground		mast
	Zhang & Gong (2019)	Frontiers in Neuroscience	34 channels (Fpz, Fz, FCz, Cz, Pz, POz, Oz, Fp1/2, F3/4/7/8, FC3/4, FT7/8, C3/4, T7/8, CP3/4, TP7/8, P3/4/7/8, PO3/4, O1/2), Cz and Pz ref, AFz ground		other
	Zhao & Kuhl (2018)	PNAS	Cz active, right earlobe ref, forehead ground		ear
	Zhao et al (2019)	Brain and Language	Cz active, right earlobe ref, forehead ground		ear
	Zhao et al (2022)	Frontiers in Human Neuroscience	Cz active, right earlobe ref, forehead ground		ear
	Zhu et al (2013)	JASA	Cz - referenced to the average of the two earlobe		ear

## Sheet: refs
	Supplemental references supporting Fig. 1a (N=314 FFR studies; 1973-2023)
	1	Abrams DA, Nicol T, Zecker S, Kraus N. Rapid acoustic processing in the auditory brainstem is not related to cortical asymmetry for the syllable rate of speech. Clin Neurophysiol 121, 1343-1350 (2010).
	2	Abrams DA, Nicol T, Zecker SG, Kraus N. Auditory brainstem timing predicts cerebral asymmetry for speech. J Neurosci 26, 11131-11137 (2006).
	3	Aiken SJ, Picton TW. Envelope following responses to natural vowels. Audiol Neurootol 11, 213-232 (2006).
	4	Aiken SJ, Picton TW. Envelope and spectral frequency-following responses to vowel sounds. Hear Res 245, 35-47 (2008).
	5	Akhoun I, et al. Speech auditory brainstem response (speech ABR) characteristics depending on recording conditions, and hearing status: an experimental parametric study. J Neurosci Methods 175, 196-205 (2008).
	6	Al Osman R, Al Osman H. Inter-modality influence on the brainstem using an arithmetic exercise. Journal of the Acoustical Society of America 144, EL26-EL32 (2018).
	7	Al Osman R, Giguere C, Dajani HR. Effects of early- and late-arriving room reflections on the speech-evoked auditory brainstem response. Journal of the American Academy of Audiology 29, 95-105 (2018).
	8	Ananthakrishnan S, Grinstead L, Yurjevich D. Human Frequency Following Responses to Filtered Speech. Ear Hear 42, 87-105 (2021).
	9	Ananthakrishnan S, Krishnan A, Bartlett E. Human Frequency Following Response: Neural Representation of Envelope and Temporal Fine Structure in Listeners with Normal Hearing and Sensorineural Hearing Loss. Ear Hear 37, e91-e103 (2016).
	10	Ananthanarayan AK, Durrant JD. The frequency-following response and the onset response: Evaluation of frequency specificity using a forward-masking paradigm. Ear and Hearing 13, 228-232 (1992).
	11	Anderson S, Bieber R, Schloss A. Peripheral deficits and phase-locking declines in aging adults. Hear Res 403, 108188 (2021).
	12	Anderson S, Parbery-Clark A, White-Schwoch T, Drehobl S, Kraus N. Effects of hearing loss on the subcortical representation of speech cues. J Acoust Soc Am 133, 3030-3038 (2013).
	13	Anderson S, Parbery-Clark A, White-Schwoch T, Kraus N. Aging affects neural precision of speech encoding. J Neurosci 32, 14156-14164 (2012).
	14	Anderson S, Parbery-Clark A, White-Schwoch T, Kraus N. Development of subcortical speech representation in human infants. J Acoust Soc Am 137, 3346-3355 (2015).
	15	Anderson S, Parbery-Clark A, Yi HG, Kraus N. A neural basis of speech-in-noise perception in older adults. Ear and Hearing 32, 750-757 (2011).
	16	Anderson S, Roque L, Gaskins CR, Gordon-Salant S, Goupell MJ. Age-Related Compensation Mechanism Revealed in the Cortical Representation of Degraded Speech. J Assoc Res Otolaryngol 21, 373-391 (2020).
	17	Anderson S, Skoe E, Chandrasekaran B, Kraus N. Neural timing is linked to speech perception in noise. J Neurosci 30, 4922-4926 (2010).
	18	Anderson S, Skoe E, Chandrasekaran B, Zecker S, Kraus N. Brainstem correlates of speech-in-noise perception in children. Hear Res 270, 151-157 (2010).
	19	Anderson S, White-Schwoch T, Choi HJ, Kraus N. Training changes processing of speech cues in older adults with hearing loss. Front Syst Neurosci 7, 97 (2013).
	20	Anderson S, White-Schwoch T, Choi HJ, Kraus N. Partial maintenance of auditory-based cognitive training benefits in older adults. Neuropsychologia 62, 286-296 (2014).
	21	Anderson S, White-Schwoch T, Parbery-Clark A, Kraus N. A dynamic auditory-cognitive system supports speech-in-noise perception in older adults. Hear Res 300, 18-32 (2013).
	22	Anderson S, White-Schwoch T, Parbery-Clark A, Kraus N. Reversal of age-related neural timing delays with training. Proc Natl Acad Sci U S A 110, 4357-4362 (2013).
	23	Arenillas-Alcon S, Costa-Faidella J, Ribas-Prats T, Gomez-Roig MD, Escera C. Neural encoding of voice pitch and formant structure at birth as revealed by frequency-following responses. Sci Rep 11, 6660 (2021).
	24	Arenillas-Alcon S, et al. Prenatal daily musical exposure is associated with enhanced neural representation of speech fundamental frequency: Evidence from neonatal frequency-following responses. Dev Sci, e13362 (2022).
	25	Ballachanda BB, Moushegian G, Stillman RD. Adaptation of the auditory brainstem response: effects of click intensity, polarity, and position. Journal of the American Academy of Audiology 3, 275-282 (1992).
	26	Ballachanda BB, Rupert A, Moushegian G. Asymmetric frequency-following responses. Journal of the American Academy of Audiology 5, 133-137 (1994).
	27	Banai K, Hornickel J, Skoe E, Nicol T, Zecker S, Kraus N. Reading and subcortical auditory function. Cereb Cortex 19, 2699-2707 (2009).
	28	Basu M, Krishnan A, Weber-Fox C. Brainstem correlates of temporal auditory processing in children with specific language impairment. Dev Sci 13, 77-91 (2010).
	29	Batra R, Kuwada S, Maher VL. The frequency-following response to continuous tones in humans. Hearing Research 21, 167-177 (1986).
	30	Bellier L, Bouchet P, Jeanvoine A, Valentin O, Thai-Van H, Caclin A. Topographic recordings of auditory evoked potentials to speech: Subcortical and cortical responses. Psychophysiology 52, 594-599 (2015).
	31	Bellier L, Veuillet E, Vesson JF, Bouchet P, Caclin A, Thai-Van H. Speech Auditory Brainstem Response through hearing aid stimulation. Hear Res 325, 49-54 (2015).
	32	Bhagat SP, Champlin CA. Evaluation of distortion products produced by the human auditory system. Hear Res 193, 51-67 (2004).
	33	Bhagavan SG, Kalaiah MK. (2020).
	34	Bharadwaj HM, Shinn-Cunningham BG. Rapid acquisition of auditory subcortical steady state responses using multichannel recordings. Clin Neurophysiol 125, 1878-1888 (2014).
	35	Bidelman G, Powers L. Response properties of the human frequency-following response (FFR) to speech and non-speech sounds: level dependence, adaptation and phase-locking limits. International Journal of Audiology 57, 665–672 (2018).
	36	Bidelman GM. Objective information-theoretic algorithm for detecting brainstem evoked responses to complex stimuli. Journal of the American Academy of Audiology 25, 711-722 (2014).
	37	Bidelman GM. Multichannel recordings of the human brainstem frequency-following response: Scalp topography, source generators, and distinctions from the transient ABR. Hearing Research 323, 68-80 (2015).
	38	Bidelman GM. Towards an optimal paradigm for simultaneously recording cortical and brainstem auditory evoked potentials. Journal of Neuroscience Methods 241, 94-100 (2015).
	39	Bidelman GM. Sonification of scalp-recorded frequency-following responses (FFRs) offers improved response detection over conventional statistical metrics. Journal of Neuroscience Methods 293, 59-66 (2018).
	40	Bidelman GM, Alain C. Musical training orchestrates coordinated neuroplasticity in auditory brainstem and cortex to counteract age-related declines in categorical vowel perception. Journal of Neuroscience 35, 1240 –1249 (2015).
	41	Bidelman GM, Alain C. Hierarchical neurocomputations underlying concurrent sound segregation: Connecting periphery to percept. Neuropsychologia 68, 38-50 (2015).
	42	Bidelman GM, Bhagat S. Brainstem correlates of cochlear nonlinearity measured via the scalp-recorded frequency-following response. NeuroReport 31, 702-707 (2020).
	43	Bidelman GM, Davis MK, Pridgen MH. Brainstem-cortical functional connectivity for speech is differentially challenged by noise and reverberation. Hearing Research 367, 149-160 (2018).
	44	Bidelman GM, Gandour JT, Krishnan A. Cross-domain effects of music and language experience on the representation of pitch in the human auditory brainstem. Journal of Cognitive Neuroscience 23, 425-434 (2011).
	45	Bidelman GM, Gandour JT, Krishnan A. Musicians and tone-language speakers share enhanced brainstem encoding but not perceptual benefits for musical pitch. Brain and Cognition 77, 1-10 (2011).
	46	Bidelman GM, Gandour JT, Krishnan A. Musicians demonstrate experience-dependent brainstem enhancement of musical scale features within continuously gliding pitch. Neuroscience Letters 503, 203-207 (2011).
	47	Bidelman GM, Krishnan A. Neural correlates of consonance, dissonance, and the hierarchy of musical pitch in the human brainstem. Journal of Neuroscience 29, 13165-13171 (2009).
	48	Bidelman GM, Krishnan A. Effects of reverberation on brainstem representation of speech in musicians and non-musicians. Brain Research 1355, 112-125 (2010).
	49	Bidelman GM, Krishnan A. Brainstem correlates of behavioral and compositional preferences of musical harmony. Neuroreport 22, 212-216 (2011).
	50	Bidelman GM, Krishnan A, Gandour JT. Enhanced brainstem encoding predicts musicians’ perceptual advantages with pitch. European Journal of Neuroscience 33, 530-538 (2011).
	51	Bidelman GM, Lowther JE, Tak SH, Alain C. Mild cognitive impairment is characterized by deficient hierarchical speech coding between auditory brainstem and cortex. Journal of Neuroscience 37, 3610-3620 (2017).
	52	Bidelman GM, Moreno S, Alain C. Tracing the emergence of categorical speech perception in the human auditory system. NeuroImage 79, 201-212 (2013).
	53	Bidelman GM, Patro C. Auditory perceptual restoration and illusory continuity correlates in the human brainstem. Brain Research 1646, 84-90 (2016).
	54	Bidelman GM, Pousson M, Dugas C, Fehrenbach A. Test-retest reliability of dual-recorded brainstem vs. cortical auditory evoked potentials to speech. Journal of the American Academy of Audiology 29, 164-174 (2018).
	55	Bidelman GM, Price CN, Shen D, Arnott SR, Alain C. Afferent-efferent connectivity between auditory brainstem and cortex accounts for poorer speech-in-noise comprehension in older adults. Hearing Research 382, 1-12 (2019).
	56	Bidelman GM, Villafuerte JW, Moreno S, Alain C. Age-related changes in the subcortical-cortical encoding and categorical perception of speech. Neurobiology of Aging 35, 2526-2540 (2014).
	57	Bidelman GM, Weiss MW, Moreno S, Alain C. Coordinated plasticity in brainstem and auditory cortex contributes to enhanced categorical speech perception in musicians. European Journal of Neuroscience 40, 2662-2673 (2014).
	58	Billiet CR, Bellis TJ. The relationship between brainstem temporal processing and performance on tests of central auditory function in children with reading disorders. Journal of Speech, Language, and Hearing Research 54, 228–242 (2011).
	59	Billings CJ, Bologna WJ, Muralimanohar RK, Madsen BM, Molis MR. Frequency following responses to tone glides: Effects of frequency extent, direction, and electrode montage. Hear Res 375, 25-33 (2019).
	60	BinKhamis G, Leger A, Bell SL, Prendergast G, O'Driscoll M, Kluk K. Speech Auditory Brainstem Responses: Effects of Background, Stimulus Duration, Consonant-Vowel, and Number of Epochs. Ear Hear 40, 659-670 (2019).
	61	Bledsoe SC, Jr., Moushegian G. The 500 Hz frequency-following potential in kangaroo rat: an evaluation with noise masking. Electroencephalography and Clinical Neurophysiology 48, 654-663 (1980).
	62	Bones O, Hopkins K, Krishnan A, Plack CJ. Phase locked neural activity in the human brainstem predicts preference for musical consonance. Neuropsychologia 58, 23-32 (2014).
	63	Bones O, Plack CJ. Losing the music: aging affects the perception and subcortical neural representation of musical harmony. J Neurosci 35, 4071-4080 (2015).
	64	Bones O, Plack CJ. Subcortical representation of musical dyads: individual differences and neural generators. Hear Res 323, 9-21 (2015).
	65	Campbell T, Kerlin JR, Bishop CW, Miller LM. Methods to eliminate stimulus transduction artifact from insert earphones during electroencephalography. Ear and Hearing 33, 144-150 (2012).
	66	Carcagno S, Plack CJ. Subcortical plasticity following perceptual learning in a pitch discrimination task. J Assoc Res Otolaryngol 12, 89-100 (2011).
	67	Carcagno S, Plack CJ, Portron A, Semal C, Demany L. The auditory enhancement effect is not reflected in the 80-Hz auditory steady-state response. J Assoc Res Otolaryngol 15, 621-630 (2014).
	68	Carlyon RP, et al. Using Interleaved Stimulation to Measure the Size and Selectivity of the Sustained Phase-Locked Neural Response to Cochlear Implant Stimulation. J Assoc Res Otolaryngol 22, 141-159 (2021).
	69	Chambers RD, Feth LL, Burns EM. The relation between the human frequency-following response and the low pitch of complex tones. Journal of the Acoustical Society of America 80, 1673-1680 (1986).
	70	Chandrasekaran B, Hornickel J, Skoe E, Nicol T, Kraus N. Context-dependent encoding in the human auditory brainstem relates to hearing speech in noise: Implications for developmental dyslexia. Neuron 64, 311-319 (2009).
	71	Chandrasekaran B, Kraus N, Wong PC. Human inferior colliculus activity relates to individual differences in spoken language learning. J Neurophysiol 107, 1325-1336 (2012).
	72	Chen J, Jennings SG. Temporal Envelope Coding of the Human Auditory Nerve Inferred from Electrocochleography: Comparison with Envelope Following Responses. J Assoc Res Otolaryngol 23, 803-814 (2022).
	73	Cheng FY, Xu C, Gold L, Smith S. Rapid Enhancement of Subcortical Neural Responses to Sine-Wave Speech. Front Neurosci 15, 747303 (2021).
	74	Chertoff ME, Hecox KE, Goldstein R. Auditory distortion products measured with averaged auditory evoked potentials. Journal of Speech and hearing Research 35, 157-166 (1992).
	75	Chimento TC, Schreiner CE. Selectively eliminating cochelar microphonic contamination from the frequency-following response. Electroencephalography and Clinical Neurophysiology 75, 88-96 (1990).
	76	Clark JL, Moushegian G, Rupert AL. Interaural time effects on the frequency-following response. J Am Acad Audiol 8, 308-313 (1997).
	77	Clayson PE, et al. Evaluation of the frequency following response as a predictive biomarker of response to cognitive training in schizophrenia. Psychiatry Res 305, 114239 (2021).
	78	Clinard CG, Cotter CM. Neural representation of dynamic frequency is degraded in older adults. Hear Res 323, 91-98 (2015).
	79	Clinard CG, Hodgson SL, Scherer ME. Neural Correlates of the Binaural Masking Level Difference in Human Frequency-Following Responses. J Assoc Res Otolaryngol 18, 355-369 (2017).
	80	Clinard CG, Tremblay KL. Aging Degrades the Neural Encoding of Simple and Complex Sounds in the Human Brainstem. Journal of the American Academy of Audiology 24, 590-599 (2020).
	81	Clinard CG, Tremblay KL, Krishnan AR. Aging alters the perception and physiological representation of frequency: evidence from human frequency-following response recordings. Hear Res 264, 48-55 (2010).
	82	Coffey EB, Colagrosso EM, Lehmann A, Schönwiesner M, Zatorre RJ. Individual Differences in the Frequency-Following Response: Relation to Pitch Perception. PLoS One 11, e0152374 (2016).
	83	Coffey EB, Herholz SC, Chepesiuk AM, Baillet S, Zatorre RJ. Cortical contributions to the auditory frequency-following response revealed by MEG. Nat Commun 7, 11070 (2016).
	84	Coffey EBJ, Arseneau-Bruneau I, Zhang X, Baillet S, Zatorre RJ. Oscillatory Entrainment of the Frequency-following Response in Auditory Cortical and Subcortical Structures. J Neurosci 41, 4073-4087 (2021).
	85	Coffey EBJ, Chepesiuk AMP, Herholz SC, Baillet S, Zatorre RJ. Neural Correlates of Early Sound Encoding and their Relationship to Speech-in-Noise Perception. Front Neurosci 11, 479 (2017).
	86	Coffey EBJ, Musacchia G, Zatorre RJ. Cortical Correlates of the Auditory Frequency-Following and Onset Responses: EEG and fMRI Evidence. The Journal of Neuroscience 37, 830-838 (2017).
	87	Coffey EBJ, et al. Evolving perspectives on the sources of the frequency-following response. Nat Commun 10, 5036 (2019).
	88	Cousineau M, Bidelman GM, Peretz I, Lehmann A. On the relevance of natural stimuli for the study of brainstem correlates: The example of consonance perception. PLoS ONE 10, e0145439 (2015).
	89	Cunningham J, Nicol T, Zecker SG, Bradlow A, Kraus N. Neurobiologic responses to speech in noise in children with learning problems: Deficits and strategies for improvement. Clinical Neurophysiology 112, 758-767 (2001).
	90	Dajani HR, Purcell D, Wong W, Kunov H, Picton TW. Recording human evoked potentials that follow the pitch contour of a natural vowel. IEEE Trans Biomed Eng 52, 1614-1618 (2005).
	91	Daly DM, Roeser RJ, Moushegian G. The frequency-following response in subjects with profound unilateral hearing loss. Electroencephalography and Clinical Neurophysiology 40, 132-142 (1976).
	92	Davis RL, Britt RH. Analysis of the frequency following response in the cat. Hearing research 15, 29-37 (1984).
	93	Dawson C, Aalto D, Simko J, Putkinen V, Tervaniemi M, Vainio M. Quantity language speakers show enhanced subcortical processing. Biol Psychol 118, 169-175 (2016).
	94	De Boer E, Machiels MB, Kruidenier C. Low-level frequency-following response. Audiology 16, 229-240 (1977).
	95	de Boer J, Nuttall HE, Krumbholz K. Noise-Induced Changes of the Auditory Brainstem Response to Speech-a Measure of Neural Desynchronisation? J Assoc Res Otolaryngol 21, 183-197 (2020).
	96	Easwar V, et al. Variability in the Estimated Amplitude of Vowel-Evoked Envelope Following Responses Caused by Assumed Neurophysiologic Processing Delays. J Assoc Res Otolaryngol 23, 759-769 (2022).
	97	Easwar V, Beamish L, Aiken S, Choi JM, Scollie S, Purcell D. Sensitivity of envelope following responses to vowel polarity. Hear Res 320, 38-50 (2015).
	98	Easwar V, Scollie S, Aiken S, Purcell D. Test-Retest Variability in the Characteristics of Envelope Following Responses Evoked by Speech Stimuli. Ear Hear 41, 150-164 (2020).
	99	Elmer S, Hausheer M, Albrecht J, Kuhnis J. Human Brainstem Exhibits higher Sensitivity and Specificity than Auditory-Related Cortex to Short-Term Phonetic Discrimination Learning. Sci Rep 7, 7455 (2017).
	100	Elsisy H, Krishnan A. Comparison of the acoustic and neural distortion product at 2f1-f2 in normal-hearing adults. Int J Audiol 47, 431-438 (2008).
	101	Euler M, Kiessling J. Frequency-following potentials in man by lock-in technique. Electroencephalography and Clinical Neurophysiology 52, 400-404 (1981).
	102	Forte AE, Etard O, Reichenbach T. The human auditory brainstem response to running speech reveals a subcortical mechanism for selective attention. Elife 6, (2017).
	103	Francois Knebel J, Jeanvoine A, Guignard F, Marc Vesin J, Richard C. Differences in Click and Speech Auditory Brainstem Responses and Cortical Response Patterns: A Pilot Study. Journal of Neurology & Neurophysiology 09, (2018).
	104	Fu Z, Wu X, Chen J. Using frequency-following responses (FFRs) to evaluate the auditory function of frequency-modulation (FM) discrimination. Applied Informatics 4, (2017).
	105	Fujihira H, Shiraishi K. Correlations between word intelligibility under reverberation and speech auditory brainstem responses in elderly listeners. Clin Neurophysiol 126, 96-102 (2015).
	106	Galambos R, Hecox K. Clinical applications of the human brainstem responses to auditory stimuli (NASA-CP-143134). In: Proceedings of the Brussels Conference (ed^(eds Desmedt J). NASA Center for Aerospace Information (CASI) (1975).
	107	Galbraith G, et al. Brain stem evoked response to forward and reversed speech in humans. Neuroreport 15, 2057-2060 (2004).
	108	Galbraith G, Arbagey PW, Branski R, Comerci N, Rector PM. Intelligible speech encoded in the human brain stem frequency-following response. Neuroreport 6, 2363-2367 (1995).
	109	Galbraith G, Bagasan B, Sulahian J. Brainstem frequency-following response recorded from one vertical and three horizontal electrode derivations. Perceptual and Motor Skills 92, 99-106 (2001).
	110	Galbraith G, Bhuta SM, Choate AK, Kitahara JM, Mullen TA, Jr. Brain stem frequency-following response to dichotic vowels during attention. Neuroreport 9, 1889-1893 (1998).
	111	Galbraith G, Gutterson RP, Levy DS, Mussey JL, Sabatasso FA, Wasserman RI. Correlated brain stem and cortical evoked responses to auditory tone change. Neuroreport 15, 2613-2616 (2004).
	112	Galbraith G, Olfman DM, Huffman TM. Selective attention affects human brain stem frequency-following response. Neuroreport 14, 735-738 (2003).
	113	Galbraith GC. Two-channel brain-stem frequency-following responses to pure tone and missing fundamental stimuli. Electroencephalography and Clinical Neurophysiology 92, 321-330 (1994).
	114	Galbraith GC. Enhanced brainstem and cortical evoked response amplitudes: single-trial covariance analysis. Percept Mot Skills 92, 659-672 (2001).
	115	Galbraith GC, Brown WS. Cross-correlation and latency compensation analysis of click-evoked and frequency-following brain-stem responses in man. Electroencephalography and Clinical Neurophysiology 77, 295-308 (1990).
	116	Galbraith GC, et al. Brainstem frequency-following response and simple motor reaction time. Int J Psychophysiol 36, 35-44 (2000).
	117	Galbraith GC, Doan BQ. Brainstem frequency-following and behavioral responses during selective attention to pure tone and missing fundamental stimuli. International Journal of Psychophysiology 19, 203-214 (1995).
	118	Galbraith GC, Kane JM. Brainstem frequency-following responses and cortical event-related potentials during attention. Perceptual and Motor Skills 76, 1231-1241 (1993).
	119	Gama N, Peretz I, Lehmann A. Recording the human brainstem frequency-following-response in the free-field. J Neurosci Methods 280, 47-53 (2017).
	120	Gardi J, Merzenich MM. The effect of high‐pass noise on the scalp‐recorded frequency following response (FFR) in humans and cats. Journal of the Acoustical Society of America 65, 1491-1500 (1979).
	121	Gardi J, Merzenich MM, McKean C. Origins of the scalp recorded frequency-following response in the cat. Audiology 18, 358-381 (1979).
	122	Gardi J, Salamy A, Mendelson T. Scalp-recorded frequency-following responses in neonates. Audiology 18, 494-506 (1979).
	123	Gerken GM, Moushegian G, Stillman RD, Rupert AL. Human frequency-following responses to monoaural and binaural stimuli. Electroencephalography and Clinical Neurophysiology 38, 379--386 (1975).
	124	Glaser EM, Suter CM, Dasheiff R, Goldberg A. The human frequency-following response: its behavior during continuous tone and tone burst stimulation. Electroencephalogr Clin Neurophysiol 40, 25-32 (1976).
	125	Gnanateja GN, Ranjan R, Firdose H, Sinha SK, Maruthy S. Acoustic basis of context dependent brainstem encoding of speech. Hear Res 304, 28-32 (2013).
	126	Gnanateja GN, et al. Frequency-following responses to speech sounds are highly conserved across species and contain cortical contributions. eNeuro, ENEURO.0451-0421.2021 (2021).
	127	Gockel HE, Carlyon RP, Mehta A, Plack CJ. The frequency following response (FFR) may reflect pitch-bearing information but is not a direct representation of pitch. J Assoc Res Otolaryngol 12, 767-782 (2011).
	128	Gockel HE, Farooq R, Muhammed L, Plack CJ, Carlyon RP. Differences between psychoacoustic and frequency following response measures of distortion tone level and masking. J Acoust Soc Am 132, 2524-2535 (2012).
	129	Gockel HE, Krugliak A, Plack CJ, Carlyon RP. Specificity of the Human Frequency Following Response for Carrier and Modulation Frequency Assessed Using Adaptation. J Assoc Res Otolaryngol 16, 747-762 (2015).
	130	Gong Q, Xu Q, Sun W. Design and implementation of frequency-following response recording system. Int J Audiol 52, 824-831 (2013).
	131	Gorina-Careta N, Zarnowiec K, Costa-Faidella J, Escera C. Timing predictability enhances regularity encoding in the human subcortical auditory pathway. Sci Rep 6, 37405 (2016).
	132	Gransier R, Guerit F, Carlyon RP, Wouters J. Frequency following responses and rate change complexes in cochlear implant users. Hear Res 404, 108200 (2021).
	133	Gransier R, Wouters J. Neural auditory processing of parameterized speech envelopes. Hear Res 412, 108374 (2021).
	134	Graydon K, Van Dun B, Dowell R, Rance G. The frequency-following response as an assessment of spatial processing. Int J Audiol 58, 497-503 (2019).
	135	Greenberg S, Marsh JT, Brown WS, Smith JC. Neural temporal coding of low pitch. I. Human frequency-following responses to complex tones. Hearing Research 25, 91-114 (1987).
	136	Guest H, Munro KJ, Prendergast G, Howe S, Plack CJ. Tinnitus with a normal audiogram: Relation to noise exposure but no evidence for cochlear synaptopathy. Hear Res 344, 265-274 (2017).
	137	Hall JW, 3rd. Auditory brainstem frequency following responses to waveform envelope periodicity. Science 205, 1297-1299 (1979).
	138	Hartmann T, Weisz N. Auditory cortical generators of the Frequency Following Response are modulated by intermodal attention. NeuroImage 203, 116185 (2019).
	139	Hayes EA, Warrier CM, Nicol TG, Zecker SG, Kraus N. Neural plasticity following auditory training in children with learning problems. Clin Neurophysiol 114, 673-684 (2003).
	140	Hink RF, Kodera K, Yamada O, Kaga K, Suzuki J. Binaural interaction of a beating frequency-following response. Audiology 19, 36-43 (1980).
	141	Holmes E, Purcell DW, Carlyon RP, Gockel HE, Johnsrude IS. Attentional Modulation of Envelope-Following Responses at Lower (93-109 Hz) but Not Higher (217-233 Hz) Modulation Rates. J Assoc Res Otolaryngol 19, 83-97 (2018).
	142	Hoormann J, Falkenstein M, Hohnsbein J, Blanke L. The human frequency-following response (FFR): Normal variability and relation to the click-evoked brainstem response. Hearing Research 59, 179-188 (1992).
	143	Hornickel J, Kraus N. Unstable representation of sound: a biological marker of dyslexia. J Neurosci 33, 3500-3504 (2013).
	144	Hornickel J, Skoe E, Kraus N. Subcortical laterality of speech encoding. Audiol Neurootol 14, 198-207 (2009).
	145	Hornickel J, Skoe E, Nicol T, Zecker S, Kraus N. Subcortical differentiation of stop consonants relates to reading and speech-in-noise perception. Proceedings of the National Academy of Sciences of the United States of America 106, 13022-13027 (2009).
	146	Hornickel J, Zecker SG, Bradlow AR, Kraus N. Assistive listening devices drive neuroplasticity in children with dyslexia. Proc Natl Acad Sci U S A 109, 16731-16736 (2012).
	147	Huis in't Veld F, Osterhammel P, Terkildsen K. The frequency selectivity of the 500 Hz frequency following response. Scandinavian Audiology 6, 35-42 (1977).
	148	Huis in't Veld F, Osterhammel P, Terkildsen K. Frequency following auditory brain stem responses in man. Scandinavian audiology 6, 27-34 (1977).
	149	Ianiszewski A, Fuente A, Gagne JP. Auditory brainstem response asymmetries in older adults: An exploratory study using click and speech stimuli. PLoS One 16, e0251287 (2021).
	150	Jafari Z, Malayeri S. Effects of congenital blindness on the subcortical representation of speech cues. Neuroscience 258, 401-409 (2014).
	151	Jeng FC, Chung HK, Lin CD, Dickman B, Hu J. Exponential modeling of human frequency-following responses to voice pitch. Int J Audiol 50, 582-593 (2011).
	152	Jeng FC, Costilow CE, Stangherlin DP, Lin CD. Relative power of harmonics in human frequency-following responses associated with voice pitch in American and Chinese adults. Percept Mot Skills 113, 67-86 (2011).
	153	Jeng FC, et al. Evaluation of two algorithms for detecting human frequency-following responses to voice pitch. Int J Audiol 50, 14-26 (2011).
	154	Jeng FC, et al. Cross-linguistic comparison of frequency-following responses to voice pitch in American and Chinese neonates and adults. Ear and Hearing 32, 699-707 (2011).
	155	Jeng FC, Lee CY, McDonald TN, Ganch HM, Teets EA, Hart BN. Subcortical frequency-coding errors are linked to speaker-variability intolerance in normal-hearing adults. J Acoust Soc Am 142, EL270 (2017).
	156	Jeng FC, et al. Development of Subcortical Pitch Representation in Three-Month-Old Chinese Infants. Percept Mot Skills 122, 123-135 (2016).
	157	Jeng FC, et al. Early maturation of frequency-following responses to voice pitch in infants with normal hearing. Percept Mot Skills 111, 765-784 (2010).
	158	Johnson KL, Nicol TG, Kraus N. Brain stem response to speech: A biological marker of auditory processing. Ear and Hearing 26, 424-434 (2005).
	159	Kachlicka M, Saito K, Tierney A. Successful second language learning is tied to robust domain-general auditory processing and stable neural representation of sound. Brain Lang 192, 15-24 (2019).
	160	Karawani H, Jenkins KA, Anderson S. Neural and behavioral changes after the use of hearing aids. Clin Neurophysiol 129, 1254-1267 (2018).
	161	Khatun S, Morshed BI, Bidelman GM. A single-channel EEG-based approach to detect mild cognitive impairment via speech-evoked brain responses. IEEE Transactions on Neural Systems and Rehabilitation Engineering 27, 1063-1070 (2019).
	162	King A, Hopkins K, Plack CJ. Differential Group Delay of the Frequency Following Response Measured Vertically and Horizontally. J Assoc Res Otolaryngol 17, 133-143 (2016).
	163	Knebel JF, Jeanvoine A, Guignard F, Vesin JM, Richard C. Differences in click and speech auditory brainstem responses and cortical response patterns: A pilot study. J Neurol Neurophysiol 9, 463 (2018).
	164	Koravand A, Al Osman R, Rivest V, Poulin C. Speech-evoked auditory brainstem responses in children with hearing loss. Int J Pediatr Otorhinolaryngol 99, 24-29 (2017).
	165	Kraus N, et al. Music enrichment programs improve the neural encoding of speech in at-risk children. J Neurosci 34, 11913-11918 (2014).
	166	Krishnan A. Human frequency-following responses to two-tone approximations of steady-state vowels. Audiology and Neuro-Otology 4, 95-103 (1999).
	167	Krishnan A. Human frequency-following responses: Representation of steady-state synthetic vowels. Hearing Research 166, 192-201 (2002).
	168	Krishnan A, Agrawal S. Human frequency-following response to speech-like sounds: correlates of off-frequency masking. Audiol Neurootol 15, 221-228 (2010).
	169	Krishnan A, Bidelman GM, Smalt CJ, Ananthakrishnan S, Gandour JT. Relationship between brainstem, cortical and behavioral measures relevant to pitch salience in humans. Neuropsychologia 50, 2849-2859 (2012).
	170	Krishnan A, Gandour JT. The role of the auditory brainstem in processing linguistically-relevant pitch patterns. Brain Lang 110, 135-148 (2009).
	171	Krishnan A, Gandour JT, Ananthakrishnan S, Bidelman GM, Smalt CJ. Linguistic status of timbre influences pitch encoding in the brainstem. Neuroreport 22, 801-803 (2011).
	172	Krishnan A, Gandour JT, Ananthakrishnan S, Bidelman GM, Smalt CJ. Functional ear (a)symmetry in brainstem neural activity relevant to encoding of voice pitch: A precursor for hemispheric specialization? Brain and Language 119, 226-231 (2011).
	173	Krishnan A, Gandour JT, Bidelman GM. Brainstem pitch representation in native speakers of Mandarin is less susceptible to degradation of stimulus temporal regularity. Brain Research 1313, 124-133 (2010).
	174	Krishnan A, Gandour JT, Bidelman GM. The effects of tone language experience on pitch processing in the brainstem. Journal of Neurolinguistics 23, 81-95 (2010).
	175	Krishnan A, Gandour JT, Bidelman GM, Swaminathan J. Experience-dependent neural representation of dynamic pitch in the brainstem. Neuroreport 20, 408-413 (2009).
	176	Krishnan A, Gandour JT, Smalt CJ, Bidelman GM. Language-dependent pitch encoding advantage in the brainstem is not limited to acceleration rates that occur in natural speech. Brain and Language 114, 193-198 (2010).
	177	Krishnan A, McDaniel SS. Binaural interaction in the human frequency-following response: effects of interaural intensity difference. Audiology and Neuro-Otology 3, 291-299 (1998).
	178	Krishnan A, Parkinson J. Human frequency-following response: Representation of tonal sweeps. Audiology and Neuro-Otology 5, 312-321 (2000).
	179	Krishnan A, Plack CJ. Neural encoding in the human brainstem relevant to the pitch of complex tones. Hear Res 275, 110-119 (2011).
	180	Krishnan A, Suresh CH, Gandour JT. Cortical hemisphere preference and brainstem ear asymmetry reflect experience-dependent functional modulation of pitch. Brain Lang 221, 104995 (2021).
	181	Krishnan A, Xu Y, Gandour J, Cariani P. Encoding of pitch in the human brainstem is sensitive to language experience. Brain Res Cogn Brain Res 25, 161-168 (2005).
	182	Krishnan A, Xu Y, Gandour JT, Cariani PA. Human frequency-following response: representation of pitch contours in Chinese tones. Hear Res 189, 1-12 (2004).
	183	Krizman J, Kraus N. Analyzing the FFR: A tutorial for decoding the richness of auditory function. Hear Res 382, 107779 (2019).
	184	Krizman J, Marian V, Shook A, Skoe E, Kraus N. Subcortical encoding of sound is enhanced in bilinguals and relates to executive function advantages. Proc Natl Acad Sci U S A 109, 7877-7881 (2012).
	185	Krizman J, Skoe E, Kraus N. Sex differences in auditory subcortical function. Clin Neurophysiol 123, 590-597 (2012).
	186	Krizman J, Skoe E, Marian V, Kraus N. Bilingualism increases neural response consistency and attentional control: evidence for sensory and cognitive coupling. Brain Lang 128, 34-40 (2014).
	187	Krizman JL, Skoe E, Kraus N. Stimulus rate and subcortical auditory processing of speech. Audiol Neurootol 15, 332-342 (2010).
	188	Krogh HJ, Blegvad B, Stephens SD. Harmonics in frequency-following responses. Preliminary report. Scandinavian Audiology 6, 157-162 (1977).
	189	Kumar K, Bhat JS, D'Costa PE, Srivastava M, Kalaiah MK. Effect of Stimulus Polarity on Speech Evoked Auditory Brainstem Response. Audiol Res 3, e8 (2013).
	190	Laroche M, Dajani HR, Prevost F, Marcoux AM. Brainstem auditory responses to resolved and unresolved harmonics of a synthetic vowel in quiet and noise. Ear Hear 34, 63-74 (2013).
	191	Lau BK, Ruggles DR, Katyal S, Engel SA, Oxenham AJ. Sustained cortical and subcortical measures of auditory and visual plasticity following short-term perceptual learning. PLoS ONE 12, e0168858 (2017).
	192	Lee KM, Skoe E, Kraus N, Ashley R. Selective subcortical enhancement of musical intervals in musicians. Journal of Neuroscience 29, 5832–5840 (2009).
	193	Lee KM, Skoe E, Kraus N, Ashley R. Neural Transformation of Dissonant Intervals in the Auditory Brainstem. Music Perception 32, 445-459 (2015).
	194	Lehmann A, Schonwiesner M. Selective attention modulates human auditory brainstem responses: Relative contributions of frequency and spatial cues. PLoS One 9, e85442 (2014).
	195	Lehmann A, Skoe E, Moreau P, Peretz I, Kraus N. Impairments in musical abilities reflected in the auditory brainstem: evidence from congenital amusia. Eur J Neurosci 42, 1644-1650 (2015).
	196	Li X, Jeng FC. Noise tolerance in human frequency-following responses to voice pitch. J Acoust Soc Am 129, EL21-26 (2011).
	197	Lins OG, Picton PE, Picton TW, Champagne SC, Durieux-Smith A. Auditory steady-state responses to tones amplitude-modulated at 80-110 Hz. J Acoust Soc Am 97, 3051-3063 (1995).
	198	Lopez-Caballero F, Martin-Trias P, Ribas-Prats T, Gorina-Careta N, Bartres-Faz D, Escera C. Effects of cTBS on the Frequency-Following Response and Other Auditory Evoked Potentials. Front Hum Neurosci 14, 250 (2020).
	199	Lucchetti F, Nonclercq A, Avan P, Giraudet F, Fan X, Deltenre P. Subcortical neural generators of the envelope-following response in sleeping children: A transfer function analysis. Hear Res 401, 108157 (2021).
	200	Maggu AR, Wong PCM, Antoniou M, Bones O, Liu H, Wong FCK. Effects of combination of linguistic and musical pitch experience on subcortical pitch encoding. Journal of Neurolinguistics 47, 145-155 (2018).
	201	Mahajan Y, Davis C, Kim J. Attentional modulation of auditory steady-state responses. PLoS One 9, e110902 (2014).
	202	Mai G, Howell P. Causal Relationship between the Right Auditory Cortex and Speech-Evoked Envelope-Following Response: Evidence from Combined Transcranial Stimulation and Electroencephalography. Cereb Cortex 32, 1437-1454 (2022).
	203	Mai G, Howell P. The possible role of early-stage phase-locked neural activities in speech-in-noise perception in human adults across age and hearing loss. Hear Res 427, 108647 (2023).
	204	Mair IW, Laukli E. Frequency-following responses in the cat. Hear Res 15, 1-10 (1984).
	205	Mamo SK, Grose JH, Buss E. Speech-evoked ABR: Effects of age and simulated neural temporal jitter. Hear Res 333, 201-209 (2016).
	206	Mankel K, Bidelman GM. Inherent auditory skills rather than formal music training shape the neural encoding of speech. Proceedings of the National Academy of Sciences of the United States of America 115, 13129-13134 (2018).
	207	Marmel F, Linley D, Carlyon RP, Gockel HE, Hopkins K, Plack CJ. Subcortical neural synchrony and absolute thresholds predict frequency discrimination independently. J Assoc Res Otolaryngol 14, 757-766 (2013).
	208	Marsh JE, Campbell TA. Processing Complex Sounds Passing through the Rostral Brainstem: The New Early Filter Model. Front Neurosci 10, 136 (2016).
	209	Marsh JT, Brown WS, Smith JC. Far-field recorded frequency-following responses: correlates of low pitch auditory perception in humans. Electroencephalogr Clin Neurophysiol 38, 113-119 (1975).
	210	Maruthy S, Kumar UA, Gnanateja GN. Functional Interplay Between the Putative Measures of Rostral and Caudal Efferent Regulation of Speech Perception in Noise. J Assoc Res Otolaryngol 18, 635-648 (2017).
	211	Mehta AH, Feng L, Oxenham AJ. Neural auditory contrast enhancement in humans. Proc Natl Acad Sci U S A 118, (2021).
	212	Mollaei F, Shiller DM, Baum SR, Gracco VL. Early auditory responses to speech sounds in Parkinson's disease: preliminary data. Sci Rep 12, 1019 (2022).
	213	Møller AR, Hae Dong J. Response from the exposed intracranial human auditory nerve to low-frequency tones: Basic characteristics. Hearing Research 38, 163-175 (1989).
	214	Moushegian G, Rupert AL, Stillman RD. Scalp-recorded early responses in man to frequencies in the speech range. Electroencephalography and Clinical Neurophysiology 35, 665-667 (1973).
	215	Musacchia G, et al. Frequency-following response among neonates with progressive moderate hyperbilirubinemia. J Perinatol 40, 203-211 (2020).
	216	Musacchia G, Sams M, Skoe E, Kraus N. Musicians have enhanced subcortical auditory and audiovisual processing of speech and music. Proceedings of the National Academy of Sciences of the United States of America 104, 15894-15898 (2007).
	217	Musacchia G, Strait D, Kraus N. Relationships between behavior, brainstem and cortical encoding of seen and heard speech in musicians and non-musicians. Hear Res 241, 34-42 (2008).
	218	Nozaradan S, Schonwiesner M, Caron-Desrochers L, Lehmann A. Enhanced brainstem and cortical encoding of sound during synchronized movement. Neuroimage 142, 231-240 (2016).
	219	Pandya PK, Krishnan A. Human frequency-following response correlates of the distortion product at 2F1-F2. Journal of the American Academy of Audiology 15, 184-197 (2004).
	220	Parbery-Clark A, Anderson S, Hittner E, Kraus N. Musical experience offsets age-related delays in neural timing. Neurobiol Aging 33, 1483 e1481-1484 (2012).
	221	Parbery-Clark A, Anderson S, Hittner E, Kraus N. Musical experience strengthens the neural representation of sounds important for communication in middle-aged adults. Front Aging Neurosci 4, 30 (2012).
	222	Parbery-Clark A, Anderson S, Kraus N. Musicians change their tune: how hearing loss alters the neural code. Hear Res 302, 121-131 (2013).
	223	Parbery-Clark A, Marmel F, Bair J, Kraus N. What subcortical-cortical relationships tell us about processing speech in noise. Eur J Neurosci 33, 549-557 (2011).
	224	Parbery-Clark A, Skoe E, Kraus N. Musical experience limits the degradative effects of background noise on the neural processing of sound. J Neurosci 29, 14100-14107 (2009).
	225	Parbery-Clark A, Strait DL, Hittner E, Kraus N. Musical training enhances neural processing of binaural sounds. J Neurosci 33, 16741-16747 (2013).
	226	Parbery-Clark A, Strait DL, Kraus N. Context-dependent encoding in the auditory brainstem subserves enhanced speech-in-noise perception in musicians. Neuropsychologia 49, 3338-3345 (2011).
	227	Parbery-Clark A, Tierney A, Strait DL, Kraus N. Musicians have fine-tuned neural distinction of speech syllables. Neuroscience 219, 111-119 (2012).
	228	Parida S, Heinz MG. Noninvasive Measures of Distorted Tonotopic Speech Coding Following Noise-Induced Hearing Loss. J Assoc Res Otolaryngol 22, 51-66 (2021).
	229	Peng F, McKay CM, Mao D, Hou W, Innes-Brown H. Auditory Brainstem Representation of the Voice Pitch Contours in the Resolved and Unresolved Components of Mandarin Tones. Front Neurosci 12, 820 (2018).
	230	Plack CJ, Fitzpatrick S, Carlyon RP, Gockel HE. A Temporal Code for Huggins Pitch? In: The Neurophysiological Bases of Auditory Perception (ed^(eds) (2010).
	231	Plyler PN, Ananthanarayan AK. Human frequency-following responses: Representation of second formant transitions in normal-hearing and hearing-impaired listeners. Journal of the American Academy of Audiology 12, 523-533 (2001).
	232	Prendergast G, et al. Effects of noise exposure on young adults with normal audiograms I: Electrophysiology. Hear Res 344, 68-81 (2017).
	233	Presacco A, Simon JZ, Anderson S. Evidence of degraded representation of speech in noise, in the aging midbrain and cortex. J Neurophysiol 116, 2346-2355 (2016).
	234	Presacco A, Simon JZ, Anderson S. Speech-in-noise representation in the aging midbrain and cortex: Effects of hearing loss. PLOS ONE 14, e0213899 (2019).
	235	Prevost F, Laroche M, Marcoux AM, Dajani HR. Objective measurement of physiological signal-to-noise gain in the brainstem response to a synthetic vowel. Clin Neurophysiol 124, 52-60 (2013).
	236	Reetzke R, Xie Z, Llanos F, Chandrasekaran B. Tracing the Trajectory of Sensory Plasticity across Different Stages of Speech Learning in Adulthood. Curr Biol 28, 1419-1427 e1414 (2018).
	237	Ribas-Prats T, et al. The frequency-following response (FFR) to speech stimuli: A normative dataset in healthy newborns. Hear Res 371, 28-39 (2019).
	238	Ribas-Prats T, et al. Deficient neural encoding of speech sounds in term neonates born after fetal growth restriction. Dev Sci 25, e13189 (2022).
	239	Rocha-Muniz CN, Befi-Lopes DM, Schochat E. Investigation of auditory processing disorder and language impairment using the speech-evoked auditory brainstem response. Hear Res 294, 143-152 (2012).
	240	Rocha-Muniz CN, Befi-Lopes DM, Schochat E. Sensitivity, specificity and efficiency of speech-evoked ABR. Hear Res 317, 15-22 (2014).
	241	Rouhbakhsh N, Mahdi J, Hwo J, Nobel B, Mousave F. Human Frequency Following Response Correlates of Spatial Release From Masking. J Speech Lang Hear Res 62, 4165-4178 (2019).
	242	Ruggles D, Bharadwaj H, Shinn-Cunningham BG. Normal hearing is not enough to guarantee robust encoding of suprathreshold features important in everyday communication. Proc Natl Acad Sci U S A 108, 15516-15521 (2011).
	243	Ruggles DR, Tausend AN, Shamma SA, Oxenham AJ. Cortical markers of auditory stream segregation revealed for streaming based on tonotopy but not pitch. J Acoust Soc Am 144, 2424 (2018).
	244	Sadeghian A, Dajani HR, Chan ADC. Classification of speech-evoked brainstem responses to English vowels. Speech Communication 68, 69-84 (2015).
	245	Saiz-Alia M, Forte AE, Reichenbach T. Individual differences in the attentional modulation of the human auditory brainstem response to speech inform on speech-in-noise deficits. Sci Rep 9, 14131 (2019).
	246	Schelinski S, Tabas A, von Kriegstein K. Altered processing of communication signals in the subcortical auditory sensory pathway in autism. Hum Brain Mapp 43, 1955-1972 (2022).
	247	Schoof T, Rosen S. The Role of Age-Related Declines in Subcortical Auditory Processing in Speech Perception in Noise. J Assoc Res Otolaryngol 17, 441-460 (2016).
	248	Schoonhoven R, Boden CJ, Verbunt JP, de Munck JC. A whole head MEG study of the amplitude-modulation-following response: phase coherence, group delay and dipole source analysis. Clin Neurophysiol 114, 2096-2106 (2003).
	249	Selinger L, Zarnowiec K, Via M, Clemente IC, Escera C. Involvement of the Serotonin Transporter Gene in Accurate Subcortical Speech Encoding. J Neurosci 36, 10782-10790 (2016).
	250	Shiga T, Althen H, Cornella M, Zarnowiec K, Yabe H, Escera C. Deviance-Related Responses along the Auditory Hierarchy: Combined FFR, MLR and MMN Evidence. PLoS ONE 10, e0136794 (2015).
	251	Sinha SK, Basavaraj V. Speech evoked auditory brainstem responses: a new tool to study brainstem encoding of speech sounds. Indian J Otolaryngol Head Neck Surg 62, 395-399 (2010).
	252	Skoe E, Garcia-Sierra A, Ramirez-Esparza N, Jiang S. Automatic sound encoding is sensitive to language familiarity: Evidence from English monolinguals and Spanish-English bilinguals. Neurosci Lett 777, 136582 (2022).
	253	Skoe E, Kraus N. Hearing it again and again: On-line subcortical plasticity in humans. PLoS ONE 5, e13645 (2010).
	254	Skoe E, Kraus N. A little goes a long way: how the adult brain is shaped by musical training in childhood. J Neurosci 32, 11507-11510 (2012).
	255	Skoe E, Kraus N. Musical training heightens auditory brainstem function during sensitive periods in development. Front Psychol 4, 622 (2013).
	256	Skoe E, Krizman J, Anderson S, Kraus N. Stability and plasticity of auditory brainstem function across the lifespan. Cereb Cortex 25, 1415-1426 (2015).
	257	Skoe E, Krizman J, Kraus N. The impoverished brain: disparities in maternal education affect the neural response to sound. J Neurosci 33, 17221-17231 (2013).
	258	Skoe E, Krizman J, Spitzer E, Kraus N. The auditory brainstem is a barometer of rapid auditory learning. Neuroscience 243, 104-114 (2013).
	259	Skoe E, Nicol T, Kraus N. Cross-phaseogram: objective neural index of speech sound differentiation. J Neurosci Methods 196, 308-317 (2011).
	260	Slabu L, Grimm S, Escera C. Novelty detection in the human auditory brainstem. J Neurosci 32, 1447-1452 (2012).
	261	Slater J, Azem A, Nicol T, Swedenborg B, Kraus N. Variations on the theme of musical expertise: cognitive and sensory processing in percussionists, vocalists and non-musicians. Eur J Neurosci 45, 952-963 (2017).
	262	Slugocki C, Bosnyak D, Trainor LJ. Simultaneously-evoked auditory potentials (SEAP): A new method for concurrent measurement of cortical and subcortical auditory-evoked activity. Hear Res 345, 30-42 (2017).
	263	Small SA, Stapells DR. Artifactual responses when recording auditory steady-state responses. Ear Hear 25, 611-623 (2004).
	264	Smith JC, Marsh JT, Brown WS. Far-field recorded frequency-following responses: Evidence for the locus of brainstem sources. Electroencephalography and Clinical Neurophysiology 39, 465-472 (1975).
	265	Snyder RL, Schreiner CE. Forward masking of the auditory nerve neurophonic (ANN) and the frequency following response (FFR). Hearing Research 20, 45-62 (1985).
	266	Sohmer H, Pratt H. Identification and separation of acoustic frequency following responses (FFRs) in man. Electroencephalography and Clinical Neurophysiology 42, 493-500 (1977).
	267	Sohmer H, Pratt H, Kinarti R. Sources of frequency-following responses (FFR) in man. Electroencephalography and Clinical Neurophysiology 42, 656-664 (1977).
	268	Song JH, Banai K, Kraus N. Brainstem timing deficits in children with learning impairment may result from corticofugal origins. Audiology and Neuro-Otology 13, 335-344 (2008).
	269	Song JH, Banai K, Russo NM, Kraus N. On the relationship between speech- and nonspeech-evoked auditory brainstem responses. Audiol Neurootol 11, 233-241 (2006).
	270	Song JH, Nicol T, Kraus N. Test-retest reliability of the speech-evoked auditory brainstem response. Clin Neurophysiol 122, 346-355 (2011).
	271	Song JH, Skoe E, Banai K, Kraus N. Perception of speech in noise: Neural correlates. Journal of Cognitive Neuroscience 23, 2268-2279 (2011).
	272	Song JH, Skoe E, Banai K, Kraus N. Training to improve hearing speech in noise: biological mechanisms. Cereb Cortex 22, 1180-1190 (2012).
	273	Stillman RD, Crow G, Moushegian G. Components of the frequency-following potential in man. Electroencephalogr Clin Neurophysiol 44, 438-446 (1978).
	274	Stillman RD, Moushegian G, Rupert AL. Early tone-evoked responses in normal and hearing-impaired subjects. Audiology 15, 10-22 (1976).
	275	Stitt I, Galindo-Leon E, Pieper F, Hollensteiner KJ, Engler G, Engel AK. Auditory and visual interactions between the superior and inferior colliculi in the ferret. Eur J Neurosci 41, 1311-1320 (2015).
	276	Strait DL, Chan K, Ashley R, Kraus N. Specialization among the specialized: Auditory brainstem function is tuned in to timbre. Cortex 48, 360-362 (2012).
	277	Strait DL, Kraus N. Biological impact of auditory expertise across the life span: musicians as a model of auditory learning. Hear Res 308, 109-121 (2014).
	278	Strait DL, Kraus N, Skoe E, Ashley R. Musical experience and neural efficiency: effects of training on subcortical processing of vocal expressions of emotion. Eur J Neurosci 29, 661-668 (2009).
	279	Strait DL, O'Connell S, Parbery-Clark A, Kraus N. Musicians' enhanced neural differentiation of speech sounds arises early in life: developmental evidence from ages 3 to 30. Cereb Cortex 24, 2512-2521 (2014).
	280	Strait DL, Parbery-Clark A, Hittner E, Kraus N. Musical training during early childhood enhances the neural encoding of speech in noise. Brain Lang 123, 191-201 (2012).
	281	Suresh CH, Krishnan A, Luo X. Human Frequency Following Responses to Vocoded Speech: Amplitude Modulation Versus Amplitude Plus Frequency Modulation. Ear Hear 41, 300-311 (2020).
	282	Swaminathan J, Krishnan A, Gandour JT. Applications of static and dynamic iterated rippled noise to evaluate pitch encoding in the human auditory brainstem. IEEE Transactions on Biomedical Engineering 55, 281-287 (2008).
	283	Swaminathan J, Krishnan A, Gandour JT. Pitch encoding in speech and nonspeech contexts in the human auditory brainstem. Neuroreport 19, 1163-1167 (2008).
	284	Tichko P, Skoe E. Frequency-dependent fine structure in the frequency-following response: The byproduct of multiple generators. Hear Res 348, 1-15 (2017).
	285	Tierney A, Krizman J, Skoe E, Johnston K, Kraus N. High school music classes enhance the neural processing of speech. Front Psychol 4, 855 (2013).
	286	Tierney AT, Krizman J, Kraus N. Music training alters the course of adolescent auditory development. Proc Natl Acad Sci U S A 112, 10062-10067 (2015).
	287	Urichuk M, Easwar V, Purcell D. Montage-related Variability in the Characteristics of Envelope Following Responses. Ear Hear 42, 1436-1440 (2021).
	288	Van Dyke KB, Lieberman R, Presacco A, Anderson S. Development of Phase Locking and Frequency Representation in the Infant Frequency-Following Response. J Speech Lang Hear Res 60, 2740-2751 (2017).
	289	Vander Werff KR, Burns KS. Brain stem responses to speech in younger and older adults. Ear Hear 32, 168-180 (2011).
	290	Varghese L, Bharadwaj HM, Shinn-Cunningham BG. Evidence against attentional state modulating scalp-recorded auditory brainstem steady-state responses. Brain Res 1626, 146-164 (2015).
	291	Wang S, et al. Voice Pitch Elicited Frequency Following Response in Chinese Elderlies. Front Aging Neurosci 8, 286 (2016).
	292	White-Schwoch T, et al. Multiple cases of auditory neuropathy illuminate the importance of subcortical neural synchrony for speech-in-noise recognition and the frequency-following response. Ear Hear 43, 605-619 (2022).
	293	White-Schwoch T, Woodruff Carr K, Anderson S, Strait DL, Kraus N. Older adults benefit from music training early in life: biological evidence for long-term training-driven plasticity. J Neurosci 33, 17667-17674 (2013).
	294	White-Schwoch T, et al. Auditory Processing in Noise: A Preschool Biomarker for Literacy. PLoS Biol 13, e1002196 (2015).
	295	Wile D, Balaban E. An auditory neural correlate suggests a mechanism underlying holistic pitch perception. PLoS One 2, e369 (2007).
	296	Wilson JR, Krishnan A. Human frequency-following responses to binaural masking level difference stimuli. Journal of the American Academy of Audiology 16, 184-195 (2005).
	297	Won JH, Tremblay K, Clinard CG, Wright RA, Sagi E, Svirsky M. The neural encoding of formant frequencies contributing to vowel identification in normal-hearing listeners. J Acoust Soc Am 139, 1-11 (2016).
	298	Wong PC, Skoe E, Russo NM, Dees T, Kraus N. Musical experience shapes human brainstem encoding of linguistic pitch patterns. Nat Neurosci 10, 420-422 (2007).
	299	Xie Z, Reetzke R, Chandrasekaran B. Stability and plasticity in neural encoding of linguistically relevant pitch patterns. J Neurophysiol 117, 1407-1422 (2017).
	300	Xu Q, Gong Q. Frequency difference beyond behavioral limen reflected by frequency following response of human auditory Brainstem. Biomed Eng Online 13, 114 (2014).
	301	Xu Q, Ye D. Temporal integration reflected by frequency following response in auditory brainstem. Biomed Mater Eng 26 Suppl 1, S767-778 (2015).
	302	Xu Y, Krishnan A, Gandour JT. Specificity of experience-dependent pitch representation in the brainstem. NeuroReport 17, 1601-1605 (2006).
	303	Yamada O, Kodera K, Hink RF, Yamane H. Cochlear initiation site of the frequency-following response: A study of patients with sensorineural hearing loss. Audiology 17, 489 (1978).
	304	Yamada O, Marsh RR, Handler SD. Contributing Generator of Frequency-Following Response in Man. Scandinavian Audiology 11, 53-56 (1982).
	305	Yamada O, Marsh RR, Potsic WP. Generators of the frequency-following response in the guinea pig. Otolaryngology–Head and Neck Surgery 88, 613-618 (1980).
	306	Yamada O, Yamane H, Kodera K. Simultaneous recordings of the brain stem response and the frequency-following response to low-frequency tone. Electroencephalography and clinical neurophysiology 43, 362-370 (1977).
	307	Yamagishi S, Otsuka S, Furukawa S, Kashino M. Subcortical correlates of auditory perceptual organization in humans. Hear Res 339, 104-111 (2016).
	308	Yi HG, Xie Z, Reetzke R, Dimakis AG, Chandrasekaran B. Vowel decoding from single-trial speech-evoked electrophysiological responses: A feature-based machine learning approach. Brain Behav 7, e00665 (2017).
	309	Zhang X, Gong Q. Correlation between the frequency difference limen and an index based on principal component analysis of the frequency-following response of normal hearing listeners. Hear Res 344, 255-264 (2017).
	310	Zhang X, Gong Q. Frequency-Following Responses to Complex Tones at Different Frequencies Reflect Different Source Configurations. Front Neurosci 13, 130 (2019).
	311	Zhao TC, Kuhl PK. Linguistic effect on speech perception observed at the brainstem. Proc Natl Acad Sci U S A 115, 8716-8721 (2018).
	312	Zhao TC, Llanos F, Chandrasekaran B, Kuhl PK. Language experience during the sensitive period narrows infants' sensory encoding of lexical tones-Music intervention reverses it. Front Hum Neurosci 16, 941853 (2022).
	313	Zhao TC, Masapollo M, Polka L, Menard L, Kuhl PK. Effects of formant proximity and stimulus prototypicality on the neural discrimination of vowels: Evidence from the auditory frequency-following response. Brain Lang 194, 77-83 (2019).
	314	Zhu L, Bharadwaj H, Xia J, Shinn-Cunningham B. A comparison of spectral magnitude and phase-locking value analyses of the frequency-following response to complex tones. J Acoust Soc Am 134, 384-395 (2013).
